# Supplementary material for: Changes in gene expression in Camelina sativa roots and vegetative tissues in response to salinity stress
Source: Sci Rep. 2018 Jun 28;8:9804. doi: 10.1038/s41598-018-28204-4 (PMC6023900; doi:10.1038/s41598-018-28204-4)
Supplement: Supplementary file 2 — Supplementary Dataset 1 [file 41598_2018_28204_MOESM2_ESM.xlsx]

## Sheet: Shoot Down
Category: Genes down-regulated in shoots in response to salinity stress.
C. sativa Gene	Log 2 Fold Change	FDR	Fold Change	A. thaliana Orthologous Gene	MAPMAN Bin Code	MAPMAN Bin Name	MAPMAN Description	MAPMAN Annotation	KEGG Description	KEGG Enzyme Code	KEGG Enzyme Name
Csa14g037480	-2.41764	0.0365444	-5.34297	AT1G29930	1.1.1.1	PS.lightreaction.photosystem II.LHC-II	Symbols: CAB1, AB140, CAB140, LHCB1.3 | CAB1 (CHLOROPHYLL A/B BINDING PROTEIN 1); chlorophyll binding | chr1:10478005-10479048 FORWARD	chlorophyll A/B binding protein 1	chlorophyll a-b binding protein 1, chloroplastic
Csa06g036870	-2.24087	0.0336093	-4.72682	AT2G34430	1.1.1.1	PS.lightreaction.photosystem II.LHC-II	Symbols: LHB1B1, LHCB1.4 | LHB1B1; chlorophyll binding | chr2:14524756-14525763 FORWARD	photosystem II light harvesting complex gene B1B2	chlorophyll a-b binding protein 1, chloroplastic
Csa15g001020	-1.83803	0.0515983	-3.57523	AT3G01440	1.1.1.2	PS.lightreaction.photosystem II.PSII polypeptide subunits	oxygen evolving enhancer 3 (PsbQ) family protein | chr3:168435-169618 FORWARD	PsbQ-like 1	photosynthetic NDH subunit of lumenal location 3, chloroplastic-like
Csa19g001450	-2.0851	0.0430291	-4.24304	AT3G01440	1.1.1.2	PS.lightreaction.photosystem II.PSII polypeptide subunits	oxygen evolving enhancer 3 (PsbQ) family protein | chr3:168435-169618 FORWARD	PsbQ-like 1	photosynthetic NDH subunit of lumenal location 3, chloroplastic
Csa09g066280	-1.66619	0.0531423	-3.17376	AT3G55330	1.1.1.2	PS.lightreaction.photosystem II.PSII polypeptide subunits	Symbols: PPL1 | PPL1 (PsbP-like protein 1); calcium ion binding | chr3:20513825-20515351 REVERSE	PsbP-like protein 1	psbP-like protein 1, chloroplastic
Csa08g002590	-1.7756	0.0435876	-3.42381	AT5G11450	1.1.1.2	PS.lightreaction.photosystem II.PSII polypeptide subunits	oxygen-evolving complex-related | chr5:3654427-3656555 FORWARD	Mog1/PsbP/DUF1795-like photosystem II reaction center PsbP family protein	psbP domain-containing protein 5, chloroplastic
Csa14g024490	-1.81134	0.0471494	-3.50968	AT1G19150	1.1.2.1	PS.lightreaction.photosystem I.LHC-I	Symbols: LHCA6, LHCA2*1 | LHCA6; chlorophyll binding | chr1:6612749-6613972 FORWARD	photosystem I light harvesting complex gene 6	photosystem I chlorophyll a/b-binding protein 6, chloroplastic
Csa08g050560	-1.79704	0.0479422	-3.47506	AT4G02770	1.1.2.2	PS.lightreaction.photosystem I.PSI polypeptide subunits	Symbols: PSAD-1 | PSAD-1 (photosystem I subunit D-1) | chr4:1229111-1229945 REVERSE	photosystem I subunit D-1	photosystem I reaction center subunit II-1, chloroplastic-like
Csa19g023130	-1.72813	0.0519539	-3.31299	AT3G16250	1.1.5.2	PS.lightreaction.other electron carrier (ox/red).ferredoxin	Symbols: NDF4 | NDF4 (NDH-DEPENDENT CYCLIC ELECTRON FLOW 1); electron carrier/ iron-sulfur cluster binding | chr3:5506931-5508414 REVERSE	NDH-dependent cyclic electron flow 1	photosynthetic NDH subunit of subcomplex B 3, chloroplastic
Csa15g021130	-1.66976	0.0518732	-3.18161	AT3G16250	1.1.5.2	PS.lightreaction.other electron carrier (ox/red).ferredoxin	Symbols: NDF4 | NDF4 (NDH-DEPENDENT CYCLIC ELECTRON FLOW 1); electron carrier/ iron-sulfur cluster binding | chr3:5506931-5508414 REVERSE	NDH-dependent cyclic electron flow 1	photosynthetic NDH subunit of subcomplex B 3, chloroplastic
Csa15g005780	-2.04733	0.039907	-4.13341	AT3G04790	1.3.10	PS.calvin cyle.Rib5P Isomerase	ribose 5-phosphate isomerase-related | chr3:1313316-1315243 FORWARD	Ribose 5-phosphate isomerase type A protein	probable ribose-5-phosphate isomerase 3, chloroplastic	EC:5.3.1.6	Ribose-5-phosphate isomerase
Csa07g016590	-1.83261	0.0466023	-3.56182	AT2G28000	1.3.13	PS.calvin cyle.rubisco interacting	Symbols: CPN60A, CH-CPN60A, SLP | CPN60A (CHAPERONIN-60ALPHA); ATP binding / protein binding | chr2:11926449-11929389 FORWARD	chaperonin-60alpha	ruBisCO large subunit-binding protein subunit alpha, chloroplastic-like
Csa05g039850	-1.90539	0.04357	-3.7461	AT2G28000	1.3.13	PS.calvin cyle.rubisco interacting	Symbols: CPN60A, CH-CPN60A, SLP | CPN60A (CHAPERONIN-60ALPHA); ATP binding / protein binding | chr2:11926449-11929389 FORWARD	chaperonin-60alpha	ruBisCO large subunit-binding protein subunit alpha, chloroplastic-like
Csa14g067340	-1.93634	0.0427342	-3.82733	AT1G55490	1.3.13	PS.calvin cyle.rubisco interacting	Symbols: CPN60B, LEN1 | CPN60B (CHAPERONIN 60 BETA); ATP binding / protein binding | chr1:20715563-20719165 REVERSE	chaperonin 60 beta	chaperonin 60 beta
Csa12g039160	-1.62357	0.053582	-3.08138	AT4G20130	1.3.13	PS.calvin cyle.rubisco interacting	Symbols: PTAC14 | PTAC14 (PLASTID TRANSCRIPTIONALLY ACTIVE14) | chr4:10878887-10881945 FORWARD	plastid transcriptionally active 14	protein PLASTID TRANSCRIPTIONALLY ACTIVE 14
Csa10g044480	-2.00767	0.0398114	-4.02133	AT5G38410	1.3.2	PS.calvin cyle.rubisco small subunit	ribulose bisphosphate carboxylase small chain 3B / RuBisCO small subunit 3B (RBCS-3B) (ATS3B) | chr5:15377173-15378416 REVERSE	Ribulose bisphosphate carboxylase (small chain) family protein	ribulose bisphosphate carboxylase small chain F1, chloroplastic-like
Csa12g084210	-2.1654	0.0346305	-4.48592	AT5G38410	1.3.2	PS.calvin cyle.rubisco small subunit	ribulose bisphosphate carboxylase small chain 3B / RuBisCO small subunit 3B (RBCS-3B) (ATS3B) | chr5:15377173-15378416 REVERSE	Ribulose bisphosphate carboxylase (small chain) family protein	ribulose bisphosphate carboxylase small chain F1, chloroplastic-like	EC:4.1.1.39	Ribulose-bisphosphate carboxylase
Csa12g084200	-2.10376	0.0407427	-4.29827	AT5G38420	1.3.2	PS.calvin cyle.rubisco small subunit	ribulose bisphosphate carboxylase small chain 2B / RuBisCO small subunit 2B (RBCS-2B) (ATS2B) | chr5:15380945-15382035 REVERSE	Ribulose bisphosphate carboxylase Rubisco small subunit (RBCS) multigene family	ribulose bisphosphate carboxylase small chain F1, chloroplastic-like	EC:4.1.1.39	Ribulose-bisphosphate carboxylase
Csa10g044490	-2.45704	0.0290363	-5.4909	AT5G38420	1.3.2	PS.calvin cyle.rubisco small subunit	ribulose bisphosphate carboxylase small chain 2B / RuBisCO small subunit 2B (RBCS-2B) (ATS2B) | chr5:15380945-15382035 REVERSE	Ribulose bisphosphate carboxylase Rubisco small subunit (RBCS) multigene family	ribulose bisphosphate carboxylase small chain F1, chloroplastic-like	EC:4.1.1.39	Ribulose-bisphosphate carboxylase
Csa11g053300	-1.91643	0.0440536	-3.77489	AT5G38430	1.3.2	PS.calvin cyle.rubisco small subunit	ribulose bisphosphate carboxylase small chain 1B / RuBisCO small subunit 1B (RBCS-1B) (ATS1B) | chr5:15384117-15385247 REVERSE	Ribulose bisphosphate carboxylase (small chain) family protein RuBisCO small subunit 1B (RBCS-1B)	ribulose bisphosphate carboxylase small chain F1, chloroplastic-like	EC:4.1.1.39	Ribulose-bisphosphate carboxylase
Csa10g044510	-2.68651	0.0269677	-6.43756	AT5G38430	1.3.2	PS.calvin cyle.rubisco small subunit	ribulose bisphosphate carboxylase small chain 1B / RuBisCO small subunit 1B (RBCS-1B) (ATS1B) | chr5:15384117-15385247 REVERSE	Ribulose bisphosphate carboxylase (small chain) family protein RuBisCO small subunit 1B (RBCS-1B)	ribulose bisphosphate carboxylase small chain F1, chloroplastic-like	EC:4.1.1.39	Ribulose-bisphosphate carboxylase
Csa15g030630	-1.68051	0.0543368	-3.20542	AT3G20440	2.1.2.3	major CHO metabolism.synthesis.starch.starch branching	Symbols: EMB2729, BE1 | alpha-amylase/ catalytic/ cation binding | chr3:7123197-7130436 REVERSE	Alpha amylase family protein	Alpha amylase family protein	EC:2.4.1.18	1,4-alpha-glucan branching enzyme
Csa19g028300	-2.64983	0.0257649	-6.27593	AT3G20440	2.1.2.3	major CHO metabolism.synthesis.starch.starch branching	Symbols: EMB2729, BE1 | alpha-amylase/ catalytic/ cation binding | chr3:7123197-7130436 REVERSE	Alpha amylase family protein	Alpha amylase family protein	EC:2.4.1.18	1,4-alpha-glucan branching enzyme
Csa01g023510	-2.64956	0.0272668	-6.27476	AT3G20440	2.1.2.3	major CHO metabolism.synthesis.starch.starch branching	Symbols: EMB2729, BE1 | alpha-amylase/ catalytic/ cation binding | chr3:7123197-7130436 REVERSE	Alpha amylase family protein	1,4-alpha-glucan-branching enzyme 3, chloroplastic/amyloplastic	EC:2.4.1.18	1,4-alpha-glucan branching enzyme
Csa05g085880	-1.94954	0.0395848	-3.8625	AT1G69200	2.2.1.1	major CHO metabolism.degradation.sucrose.fructokinase	kinase | chr1:26015877-26018493 FORWARD	fructokinase-like 2	fructokinase-like 2, chloroplastic	EC:2.7.1.4;EC:2.7.1.1	Fructokinase;Hexokinase
Csa07g035870	-2.25139	0.0314606	-4.76142	AT1G69200	2.2.1.1	major CHO metabolism.degradation.sucrose.fructokinase	kinase | chr1:26015877-26018493 FORWARD	fructokinase-like 2	fructokinase-like 2, chloroplastic
Csa10g002590	-2.93287	0.0259455	-7.63629	AT4G39770	3.2.2	minor CHO metabolism.trehalose.TPP	trehalose-6-phosphate phosphatase, putative | chr4:18448980-18451293 REVERSE	Haloacid dehalogenase-like hydrolase (HAD) superfamily protein	probable trehalose-phosphate phosphatase H	EC:3.1.3.12;EC:3.1.3.41	Trehalose-phosphatase;4-nitrophenylphosphatase
Csa12g002670	-3.07644	0.0295594	-8.43531	AT4G39770	3.2.2	minor CHO metabolism.trehalose.TPP	trehalose-6-phosphate phosphatase, putative | chr4:18448980-18451293 REVERSE	Haloacid dehalogenase-like hydrolase (HAD) superfamily protein	probable trehalose-phosphate phosphatase H	EC:3.1.3.12;EC:3.1.3.41	Trehalose-phosphatase;4-nitrophenylphosphatase
Csa11g002890	-3.39738	0.0289681	-10.5369	AT4G39770	3.2.2	minor CHO metabolism.trehalose.TPP	trehalose-6-phosphate phosphatase, putative | chr4:18448980-18451293 REVERSE	Haloacid dehalogenase-like hydrolase (HAD) superfamily protein	probable trehalose-phosphate phosphatase H	EC:3.1.3.12;EC:3.1.3.41	Trehalose-phosphatase;4-nitrophenylphosphatase
Csa13g010420	-1.86875	0.0451404	-3.65216	AT5G08370	3.8.2	minor CHO metabolism.galactose.alpha-galactosidases	Symbols: AtAGAL2 | AtAGAL2 (Arabidopsis thaliana ALPHA-GALACTOSIDASE 2); alpha-galactosidase/ catalytic/ hydrolase, hydrolyzing O-glycosyl compounds | chr5:2690879-2693538 REVERSE	alpha-galactosidase 2	alpha-galactosidase 2	EC:3.2.1.22	Alpha-galactosidase
Csa08g055970	-2.36746	0.0337141	-5.1603	AT5G08370	3.8.2	minor CHO metabolism.galactose.alpha-galactosidases	Symbols: AtAGAL2 | AtAGAL2 (Arabidopsis thaliana ALPHA-GALACTOSIDASE 2); alpha-galactosidase/ catalytic/ hydrolase, hydrolyzing O-glycosyl compounds | chr5:2690879-2693538 REVERSE	alpha-galactosidase 2	alpha-galactosidase 2	EC:3.2.1.22	Alpha-galactosidase
Csa17g023400	-1.91896	0.0412746	-3.7815	AT1G17650	7.1.3	OPP.oxidative PP.6-phosphogluconate dehydrogenase	Symbols: GLYR2, GR2 | GLYR2 (GLYOXYLATE REDUCTASE 2); glyoxylate reductase (NADP)/ phosphogluconate dehydrogenase (decarboxylating) | chr1:6069477-6072012 REVERSE	glyoxylate reductase 2	glyoxylate/succinic semialdehyde reductase 2, chloroplastic	EC:1.1.1.44;EC:1.1.1.79	Phosphogluconate dehydrogenase (NADP(+)-dependent, decarboxylating);Glyoxylate reductase (NADP(+))
Csa03g036840	-1.90234	0.0446668	-3.73818	AT1G32470	7.1.3	Glycine cleavage.H protein	glycine cleavage system H protein, mitochondrial, putative | chr1:11739304-11740361 REVERSE	Single hybrid motif superfamily protein	glycine cleavage system H protein 3, mitochondrial-like
Csa00532s290	-1.89828	0.0466144	-3.72769	AT3G01500	8.3	TCA / org. transformation.carbonic anhydrases	Symbols: CA1 | CA1 (CARBONIC ANHYDRASE 1); carbonate dehydratase/ zinc ion binding | chr3:194724-198019 REVERSE	carbonic anhydrase 1	beta carbonic anhydrase 1, chloroplastic	EC:4.2.1.1	Carbonic anhydrase
Csa02g041670	-1.80853	0.0519102	-3.50286	AT5G50950	8.1.8	TCA / org. transformation.TCA.fumarase	fumarate hydratase, putative / fumarase, putative | chr5:20729612-20733516 FORWARD	FUMARASE 2	fumarase 1	EC:4.2.1.2	Fumarate hydratase
Csa11g094580	-4.43311	0.0288539	-21.6023	AT5G60730	9.9	mitochondrial electron transport / ATP synthesis.F1-ATPase	anion-transporting ATPase family protein | chr5:24422735-24425492 FORWARD	Anion-transporting ATPase	ATPase ASNA1 homolog 2-like	EC:3.6.3.16;EC:3.6.1.3;EC:3.6.1.15	Arsenite-transporting ATPase;Adenosinetriphosphatase;Nucleoside-triphosphate phosphatase
Csa16g057410	-3.19345	0.0486215	-9.14797	AT1G64670	10	cell wall	Symbols: BDG1 | BDG1 (BODYGUARD1); hydrolase | chr1:24030820-24033556 REVERSE	alpha/beta-Hydrolases superfamily protein	alpha/beta-Hydrolases superfamily protein
Csa04g053820	-1.99104	0.0389569	-3.97524	AT2G39700	10.7	cell wall.modification	Symbols: ATEXPA4, ATEXP4, ATHEXP ALPHA 1.6 | ATEXPA4 (ARABIDOPSIS THALIANA EXPANSIN A4) | chr2:16543832-16545584 REVERSE	expansin A4	expansin-A4
Csa06g045040	-1.74936	0.0547159	-3.3621	AT2G40610	10.7	cell wall.modification	Symbols: ATEXPA8, EXP8, ATEXP8, ATHEXP ALPHA 1.11 | ATEXPA8 (ARABIDOPSIS THALIANA EXPANSIN A8) | chr2:16948863-16950557 REVERSE	expansin A8	expansin-A8-like
Csa04g054980	-2.07125	0.0417816	-4.2025	AT2G40610	10.7	cell wall.modification	Symbols: ATEXPA8, EXP8, ATEXP8, ATHEXP ALPHA 1.11 | ATEXPA8 (ARABIDOPSIS THALIANA EXPANSIN A8) | chr2:16948863-16950557 REVERSE	expansin A8	expansin-A8-like
Csa09g022480	-1.84242	0.0443984	-3.5861	AT3G29030	10.7	cell wall.modification	Symbols: ATEXPA5, ATEXP5, ATHEXP ALPHA 1.4, EXP5, EXPA5 | EXPA5 (EXPANSIN A5) | chr3:11011308-11013358 REVERSE	expansin A5	expansin-A5-like
Csa04g018330	-1.93916	0.0396058	-3.83482	AT3G29030	10.7	cell wall.modification	Symbols: ATEXPA5, ATEXP5, ATHEXP ALPHA 1.4, EXP5, EXPA5 | EXPA5 (EXPANSIN A5) | chr3:11011308-11013358 REVERSE	expansin A5	expansin-A5
Csa09g037050	-1.92343	0.0463127	-3.79323	AT3G44990	10.7	cell wall.modification	Symbols: XTR8, ATXTR8 | XTR8 (XYLOGLUCAN ENDO-TRANSGLYCOSYLASE-RELATED 8); hydrolase, acting on glycosyl bonds / xyloglucan:xyloglucosyl transferase | chr3:16446975-16448764 REVERSE	xyloglucan endo-transglycosylase-related 8	xyloglucan endotransglucosylase/hydrolase protein 31	EC:2.4.1.207;EC:3.2.1.151	Xyloglucan:xyloglucosyl transferase;Xyloglucan-specific endo-beta-1,4-glucanase
Csa12g022330	-1.86985	0.0431278	-3.65494	AT4G28250	10.7	cell wall.modification	Symbols: ATEXPB3, EXPB3, ATHEXP BETA 1.6 | ATEXPB3 (ARABIDOPSIS THALIANA EXPANSIN B3) | chr4:14000038-14002069 REVERSE	expansin B3	expansin B3
Csa11g015640	-2.69975	0.0287106	-6.49689	AT4G28250	10.7	cell wall.modification	Symbols: ATEXPB3, EXPB3, ATHEXP BETA 1.6 | ATEXPB3 (ARABIDOPSIS THALIANA EXPANSIN B3) | chr4:14000038-14002069 REVERSE	expansin B3	expansin B3
Csa10g014410	-3.02939	0.024866	-8.16465	AT4G28250	10.7	cell wall.modification	Symbols: ATEXPB3, EXPB3, ATHEXP BETA 1.6 | ATEXPB3 (ARABIDOPSIS THALIANA EXPANSIN B3) | chr4:14000038-14002069 REVERSE	expansin B3	expansin B3
Csa18g039560	-1.71355	0.0518455	-3.27968	AT5G65730	10.7	cell wall.modification	xyloglucan:xyloglucosyl transferase, putative / xyloglucan endotransglycosylase, putative / endo-xyloglucan transferase, putative | chr5:26299032-26300478 FORWARD	xyloglucan endotransglucosylase/hydrolase 6	probable xyloglucan endotransglucosylase/hydrolase protein 6	EC:2.4.1.207	Xyloglucan:xyloglucosyl transferase
Csa13g027560	-1.99151	0.0360787	-3.97653	AT5G22940	10.3.2	cell wall.hemicellulose synthesis.glucuronoxylan	Symbols: F8H | F8H (FRA8 HOMOLOG); catalytic | chr5:7676938-7679179 FORWARD	FRA8 homolog	probable glucuronoxylan glucuronosyltransferase F8H
Csa08g017280	-2.02841	0.0408203	-4.07956	AT5G22940	10.3.2	cell wall.hemicellulose synthesis.glucuronoxylan	Symbols: F8H | F8H (FRA8 HOMOLOG); catalytic | chr5:7676938-7679179 FORWARD	FRA8 homolog	probable glucuronoxylan glucuronosyltransferase F8H
Csa07g053170	-1.76257	0.0487125	-3.39302	AT2G23130	10.5.1	cell wall.cell wall proteins.AGPs	Symbols: AGP17, ATAGP17 | AGP17 (ARABINOGALACTAN PROTEIN 17) | chr2:9844350-9845385 FORWARD	arabinogalactan protein 17	lysine-rich arabinogalactan protein 18-like
Csa06g048950	-3.59989	0.024866	-12.1248	AT2G42800	10.5.3	cell wall.cell wall proteins.LRR	Symbols: AtRLP29 | AtRLP29 (Receptor Like Protein 29); protein binding | chr2:17807942-17809590 REVERSE	receptor like protein 29	protein TOO MANY MOUTHS
Csa05g008760	-3.74603	0.0247145	-13.4174	AT2G42800	10.5.3	cell wall.cell wall proteins.LRR	Symbols: AtRLP29 | AtRLP29 (Receptor Like Protein 29); protein binding | chr2:17807942-17809590 REVERSE	receptor like protein 29	protein TOO MANY MOUTHS
Csa05g007300	-1.75956	0.0496629	-3.38594	AT2G43150	10.5.4	cell wall.cell wall proteins.HRGP	proline-rich extensin-like family protein | chr2:17945893-17947022 FORWARD	Putative Protein	Proline-rich extensin-like family protein
Csa11g015740	-3.50039	0.0359713	-11.3168	AT4G28160	10.5.4	cell wall.cell wall proteins.HRGP	hydroxyproline-rich glycoprotein family protein | chr4:13980316-13981001 FORWARD	hydroxyproline-rich glycoprotein family protein	putative cell wall protein
Csa10g014520	-4.12484	0.0391528	-17.4462	AT4G28160	10.5.4	cell wall.cell wall proteins.HRGP	hydroxyproline-rich glycoprotein family protein | chr4:13980316-13981001 FORWARD	hydroxyproline-rich glycoprotein family protein	putative cell wall protein
Csa12g022420	-4.14226	0.0337141	-17.6581	AT4G28160	10.5.4	cell wall.cell wall proteins.HRGP	hydroxyproline-rich glycoprotein family protein | chr4:13980316-13981001 FORWARD	hydroxyproline-rich glycoprotein family protein	putative cell wall protein
Csa07g001920	-2.41422	0.0315643	-5.3303	AT3G62740	10.6.1	cell wall.degradation.cellulases and beta -1,4-glucanases	Symbols: BGLU7 | BGLU7 (BETA GLUCOSIDASE 7); catalytic/ cation binding / hydrolase, hydrolyzing O-glycosyl compounds | chr3:23211416-23213888 FORWARD	beta glucosidase 10	beta glucosidase 8	EC:3.2.1.21	Beta-glucosidase
Csa14g002670	-1.76699	0.0512209	-3.40344	AT1G02640	10.6.2	cell wall.degradation.mannan-xylose-arabinose-fucose	Symbols: BXL2, ATBXL2 | BXL2 (BETA-XYLOSIDASE 2); hydrolase, hydrolyzing O-glycosyl compounds | chr1:564205-567769 FORWARD	beta-xylosidase 2	probable beta-D-xylosidase 2	EC:3.2.1.21	Beta-glucosidase
Csa17g001430	-1.94952	0.0391072	-3.86246	AT1G02640	10.6.2	cell wall.degradation.mannan-xylose-arabinose-fucose	Symbols: BXL2, ATBXL2 | BXL2 (BETA-XYLOSIDASE 2); hydrolase, hydrolyzing O-glycosyl compounds | chr1:564205-567769 FORWARD	beta-xylosidase 2	probable beta-D-xylosidase 2	EC:3.2.1.21	Beta-glucosidase
Csa03g002660	-2.00938	0.0389569	-4.0261	AT1G02640	10.6.2	cell wall.degradation.mannan-xylose-arabinose-fucose	Symbols: BXL2, ATBXL2 | BXL2 (BETA-XYLOSIDASE 2); hydrolase, hydrolyzing O-glycosyl compounds | chr1:564205-567769 FORWARD	beta-xylosidase 2	probable beta-D-xylosidase 2	EC:3.2.1.21	Beta-glucosidase
Csa07g059670	-1.65305	0.0525164	-3.14497	AT1G80170	10.6.3	cell wall.degradation.pectate lyases and polygalacturonases	polygalacturonase, putative / pectinase, putative | chr1:30153408-30155713 REVERSE	Pectin lyase-like superfamily protein	probable polygalacturonase At1g80170	EC:3.2.1.15	Polygalacturonase
Csa18g036730	-3.68963	0.0234691	-12.903	AT5G63180	10.6.3	cell wall.degradation.pectate lyases and polygalacturonases	pectate lyase family protein | chr5:25340954-25343119 REVERSE	Pectin lyase-like superfamily protein	probable pectate lyase 22	EC:4.2.2.2	Pectate lyase
Csa06g036700	-2.06449	0.0430291	-4.18286	AT3G59010	10.8.99	cell wall.pectin*esterases.misc	pectinesterase family protein | chr3:21802805-21805214 REVERSE	pectin methylesterase 61	probable pectinesterase/pectinesterase inhibitor 35	EC:3.1.1.11;EC:3.1.1.1	Pectinesterase;Carboxylesterase
Csa04g046510	-2.20505	0.0400441	-4.61089	AT3G59010	10.8.99	cell wall.pectin*esterases.misc	pectinesterase family protein | chr3:21802805-21805214 REVERSE	pectin methylesterase 61	probable pectinesterase/pectinesterase inhibitor 35	EC:3.1.1.11;EC:3.1.1.1	Pectinesterase;Carboxylesterase
Csa14g007930	-3.13627	0.0333519	-8.7925	AT1G06520	11.3	lipid metabolism.Phospholipid synthesis	Symbols: ATGPAT1, GPAT1 | GPAT1 (GLYCEROL-3-PHOSPHATE ACYLTRANSFERASE 1); 1-acylglycerol-3-phosphate O-acyltransferase/ acyltransferase | chr1:1993978-1996112 REVERSE	glycerol-3-phosphate acyltransferase 1	glycerol-3-phosphate acyltransferase 1	EC:2.3.1.15;EC:3.1.3.41	Glycerol-3-phosphate 1-O-acyltransferase;4-nitrophenylphosphatase
Csa17g009910	-3.79611	0.0234691	-13.8913	AT1G06520	11.3	lipid metabolism.Phospholipid synthesis	Symbols: ATGPAT1, GPAT1 | GPAT1 (GLYCEROL-3-PHOSPHATE ACYLTRANSFERASE 1); 1-acylglycerol-3-phosphate O-acyltransferase/ acyltransferase | chr1:1993978-1996112 REVERSE	glycerol-3-phosphate acyltransferase 1	glycerol-3-phosphate acyltransferase 1	EC:2.3.1.15;EC:3.1.3.41	Glycerol-3-phosphate 1-O-acyltransferase;4-nitrophenylphosphatase
Csa06g041380	-4.16843	0.0234691	-17.9814	AT2G38530	11.6	lipid metabolism.lipid transfer proteins etc	Symbols: LTP2, LP2 | LTP2 (LIPID TRANSFER PROTEIN 2); lipid binding | chr2:16128378-16129158 FORWARD	lipid transfer protein 1	non-specific lipid-transfer protein 1-like
Csa15g010030	-2.25977	0.0389187	-4.78914	AT3G08770	11.6	lipid metabolism.lipid transfer proteins etc	Symbols: LTP6 | LTP6; lipid binding | chr3:2664139-2664828 REVERSE	lipid transfer protein 6	non-specific lipid-transfer protein 6-like
Csa19g012130	-2.77324	0.0260521	-6.8364	AT3G08770	11.6	lipid metabolism.lipid transfer proteins etc	Symbols: LTP6 | LTP6; lipid binding | chr3:2664139-2664828 REVERSE	lipid transfer protein 6	non-specific lipid-transfer protein 6-like
Csa01g009410	-3.58017	0.023772	-11.9602	AT3G08770	11.6	lipid metabolism.lipid transfer proteins etc	Symbols: LTP6 | LTP6; lipid binding | chr3:2664139-2664828 REVERSE	lipid transfer protein 6	non-specific lipid-transfer protein 6-like
Csa14g005370	-1.75705	0.0458778	-3.38006	AT1G04220	11.1.10	lipid metabolism.FA synthesis and FA elongation.beta ketoacyl CoA synthase	Symbols: KCS2 | KCS2 (3-KETOACYL-COA SYNTHASE 2); fatty acid elongase | chr1:1119699-1122526 REVERSE	3-ketoacyl-CoA synthase 2	3-ketoacyl-CoA synthase 2	EC:2.3.1.85;EC:2.3.1.199	Fatty-acid synthase;Very-long-chain 3-oxoacyl-CoA synthase
Csa07g015890	-2.38025	0.0400387	-5.20627	AT2G28630	11.1.10	lipid metabolism.FA synthesis and FA elongation.beta ketoacyl CoA synthase	Symbols: KCS12 | KCS12 (3-KETOACYL-COA SYNTHASE 12); acyltransferase/ catalytic/ transferase, transferring acyl groups other than amino-acyl groups | chr2:12275319-12277245 REVERSE	3-ketoacyl-CoA synthase 12	3-ketoacyl-CoA synthase 12	EC:2.3.1.199	Very-long-chain 3-oxoacyl-CoA synthase
Csa16g016450	-2.70831	0.0260521	-6.53557	AT2G28630	11.1.10	lipid metabolism.FA synthesis and FA elongation.beta ketoacyl CoA synthase	Symbols: KCS12 | KCS12 (3-KETOACYL-COA SYNTHASE 12); acyltransferase/ catalytic/ transferase, transferring acyl groups other than amino-acyl groups | chr2:12275319-12277245 REVERSE	3-ketoacyl-CoA synthase 12	3-ketoacyl-CoA synthase 12	EC:2.3.1.199	Very-long-chain 3-oxoacyl-CoA synthase
Csa05g035870	-2.48089	0.0274661	-5.58242	AT2G28630	11.1.10	lipid metabolism.FA synthesis and FA elongation.beta ketoacyl CoA synthase	Symbols: HIS4 | HIS4; DNA binding | chr2:12329488-12329995 REVERSE	3-ketoacyl-CoA synthase 12	3-ketoacyl-CoA synthase 12	EC:2.3.1.199	Very-long-chain 3-oxoacyl-CoA synthase
Csa20g005730	-2.40978	0.0489176	-5.31394	AT5G04530	11.1.10	lipid metabolism.FA synthesis and FA elongation.beta ketoacyl CoA synthase	Symbols: KCS19 | KCS19 (3-KETOACYL-COA SYNTHASE 19); acyltransferase/ catalytic/ transferase, transferring acyl groups other than amino-acyl groups | chr5:1291822-1293688 REVERSE	3-ketoacyl-CoA synthase 19	3-ketoacyl-CoA synthase 19	EC:2.3.1.199	Very-long-chain 3-oxoacyl-CoA synthase
Csa13g006520	-3.01197	0.0414717	-8.06664	AT5G04530	11.1.10	lipid metabolism.FA synthesis and FA elongation.beta ketoacyl CoA synthase	Symbols: KCS19 | KCS19 (3-KETOACYL-COA SYNTHASE 19); acyltransferase/ catalytic/ transferase, transferring acyl groups other than amino-acyl groups | chr5:1291822-1293688 REVERSE	3-ketoacyl-CoA synthase 19	3-ketoacyl-CoA synthase 19	EC:2.3.1.199	Very-long-chain 3-oxoacyl-CoA synthase
Csa08g014240	-4.38131	0.0315543	-20.8403	AT5G20410	11.10.1	lipid metabolism.glycolipid synthesis.MGDG synthase	Symbols: MGD2, ATMGD2 | MGD2; 1,2-diacylglycerol 3-beta-galactosyltransferase/ UDP-galactosyltransferase/ transferase, transferring glycosyl groups | chr5:6896576-6898783 FORWARD	monogalactosyldiacylglycerol synthase 2	monogalactosyldiacylglycerol synthase 2, chloroplastic	EC:2.4.1.46	Monogalactosyldiacylglycerol synthase
Csa01g018460	-1.81409	0.0507976	-3.51639	AT3G15850	11.2.1	lipid metabolism.FA desaturation.desaturase	Symbols: FAD5, FADB, JB67, ADS3 | FAD5 (FATTY ACID DESATURASE 5); 16:0 monogalactosyldiacylglycerol desaturase/ oxidoreductase | chr3:5359009-5361185 FORWARD	fatty acid desaturase 5	palmitoyl-monogalactosyldiacylglycerol delta-7 desaturase, chloroplastic	EC:1.14.19	Acting on paired donors, with incorporation or reduction of molecular oxygen. The oxygen incorporated need not be derived from O(2)
Csa13g028770	-1.97431	0.0405513	-3.9294	AT5G24220	11.9.2.1	lipid metabolism.lipid degradation.lipases.triacylglycerol lipase	lipase class 3-related | chr5:8225861-8227551 FORWARD	Lipase class 3-related protein	GDSL esterase/lipase At4g10955-like
Csa20g039550	-4.03087	0.0234691	-16.3461	AT5G24220	11.9.2.1	lipid metabolism.lipid degradation.lipases.triacylglycerol lipase	lipase class 3-related | chr5:8225861-8227551 FORWARD	Lipase class 3-related protein	GDSL esterase/lipase At4g10955-like
Csa08g018560	-4.25246	0.0234691	-19.0598	AT5G24220	11.9.2.1	lipid metabolism.lipid degradation.lipases.triacylglycerol lipase	lipase class 3-related | chr5:8225861-8227551 FORWARD	Lipase class 3-related protein	GDSL esterase/lipase At4g10955-like
Csa00555s050	-3.26286	0.026559	-9.59882	AT3G02040	11.9.3.3	lipid metabolism.lipid degradation.lysophospholipases.glycerophosphodiester phosphodiesterase	Symbols: SRG3 | SRG3 (senescence-related gene 3); glycerophosphodiester phosphodiesterase/ phosphoric diester hydrolase | chr3:348167-350010 REVERSE	senescence-related gene 3	glycerophosphodiester phosphodiesterase GDPD1, chloroplastic-like	EC:3.1.4.46	Glycerophosphodiester phosphodiesterase
Csa09g034330	-2.11173	0.0383723	-4.32209	AT3G44540	11.9.4.13	lipid metabolism.lipid degradation.beta-oxidation.acyl CoA reductase	Symbols: FAR4 | FAR4 (FATTY ACID REDUCTASE 4); binding / catalytic/ oxidoreductase, acting on the CH-CH group of donors | chr3:16124021-16127954 FORWARD	Jojoba acyl CoA reductase-related male sterility protein	fatty acyl-CoA reductase 3-like	EC:1.2.1.84	Alcohol-forming fatty acyl-CoA reductase
Csa04g024220	-2.70617	0.0319573	-6.52588	AT3G44540	11.9.4.13	lipid metabolism.lipid degradation.beta-oxidation.acyl CoA reductase	Symbols: FAR4 | FAR4 (FATTY ACID REDUCTASE 4); binding / catalytic/ oxidoreductase, acting on the CH-CH group of donors | chr3:16124021-16127954 FORWARD	Jojoba acyl CoA reductase-related male sterility protein	fatty acyl-CoA reductase 3-like	EC:1.2.1.84	Alcohol-forming fatty acyl-CoA reductase
Csa11g011510	-1.65041	0.0512882	-3.13923	AT4G31810	11.9.4.3	lipid metabolism.lipid degradation.beta-oxidation.enoyl CoA hydratase	enoyl-CoA hydratase/isomerase family protein | chr4:15387120-15390396 REVERSE	Phototropic-responsive NPH3 family protein	BTB/POZ domain-containing protein NPY1	EC:3.1.2.4	3-hydroxyisobutyryl-CoA hydrolase
Csa20g024450	-1.82713	0.0432885	-3.5483	AT5G16570	12.2.2	N-metabolism.ammonia metabolism.glutamine synthase	Symbols: GLN1;4 | GLN1;4; glutamate-ammonia ligase | chr5:5421743-5424566 REVERSE	glutamine synthetase 1	glutamine synthetase cytosolic isozyme 1-4-like	EC:6.3.1.2	Glutamine synthetase
Csa19g006110	-4.28296	0.0315643	-19.467	AT3G03910	12.3.1	N-metabolism.N-degradation.glutamate dehydrogenase	Symbols: GDH3 | GDH3 (GLUTAMATE DEHYDROGENASE 3); binding / catalytic/ oxidoreductase/ oxidoreductase, acting on the CH-NH2 group of donors, NAD or NADP as acceptor | chr3:1006842-1009018 FORWARD	glutamate dehydrogenase 3	probable glutamate dehydrogenase 3	EC:1.4.1.3	Glutamate dehydrogenase (NAD(P)(+))
Csa15g003740	-2.6441	0.0486953	-6.25104	AT3G03910	12.3.1	N-metabolism.N-degradation.glutamate dehydrogenase	Symbols: GDH3 | GDH3 (GLUTAMATE DEHYDROGENASE 3); binding / catalytic/ oxidoreductase/ oxidoreductase, acting on the CH-NH2 group of donors, NAD or NADP as acceptor | chr3:1006842-1009018 FORWARD	glutamate dehydrogenase 3	probable glutamate dehydrogenase 3	EC:1.4.1.3	Glutamate dehydrogenase (NAD(P)(+))
Csa16g030380	-1.70873	0.0512774	-3.26873	AT1G69040	13.99	amino acid metabolism.misc	Symbols: ACR4 | ACR4 (ACT REPEAT 4); amino acid binding | chr1:25957819-25960307 FORWARD	ACT domain repeat 4	ACT domain-containing protein ACR4
Csa05g085710	-1.92345	0.0427173	-3.79329	AT1G69040	13.99	amino acid metabolism.misc	Symbols: ACR4 | ACR4 (ACT REPEAT 4); amino acid binding | chr1:25957819-25960307 FORWARD	ACT domain repeat 4	ACT domain-containing protein ACR4
Csa17g021000	-2.70502	0.0312953	-6.52066	AT1G15410	13.1.2.3.31	amino acid metabolism.synthesis.glutamate family.arginine.aspartate racemase	aspartate-glutamate racemase family | chr1:5298324-5300927 FORWARD	aspartate-glutamate racemase family	aspartate-glutamate racemase family
Csa20g023980	-1.98075	0.0377771	-3.94699	AT5G16290	13.1.4.1.1	amino acid metabolism.synthesis.branched chain group.common.acetolactate synthase	acetolactate synthase small subunit, putative | chr5:5333764-5337744 FORWARD	acetohydroxy acid synthase (AHAS), and VALINE-TOLERANT 1	acetolactate synthase small subunit 1, chloroplastic-like	EC:2.2.1.6	Acetolactate synthase
Csa01g003320	-1.63481	0.0533437	-3.10547	AT3G03630	13.1.5.3.1	amino acid metabolism.synthesis.serine-glycine-cysteine group.cysteine.OASTL	Symbols: CS26 | CS26; cysteine synthase | chr3:877928-880446 REVERSE	cysteine synthase 26	probable S-sulfocysteine synthase, chloroplastic	EC:2.5.1.47	Cysteine synthase
Csa17g023910	-1.7615	0.05321	-3.39052	AT1G18140	16.1	secondary metabolism.simple phenols	Symbols: LAC1, ATLAC1 | LAC1 (Laccase 1); laccase | chr1:6238844-6241436 REVERSE	laccase 1	laccase-1	EC:1.10.3;EC:1.10.3.2	Acting on diphenols and related substances as donors;Laccase
Csa16g041700	-2.86355	0.0265687	-7.27805	AT1G77520	16.2	secondary metabolism.phenylpropanoids	O-methyltransferase family 2 protein | chr1:29130403-29132180 FORWARD	O-methyltransferase family protein	caffeic acid 3-O-methyltransferase-like
Csa13g028460	-3.71613	0.0497169	-13.1422	AT5G23970	16.2	secondary metabolism.phenylpropanoids	transferase family protein | chr5:8096290-8097660 FORWARD	HXXXD-type acyl-transferase family protein	BAHD acyltransferase At5g47980-like
Csa05g095770	-2.98314	0.0265042	-7.90706	AT3G63410	16.1.3.3	secondary metabolism.isoprenoids.tocopherol biosynthesis.MPBQ/MSBQ methyltransferase	Symbols: APG1, VTE3, IEP37, E37 | APG1 (ALBINO OR PALE GREEN MUTANT 1); 2-methyl-6-phytyl-1,4-benzoquinone methyltransferase/ S-adenosylmethionine-dependent methyltransferase/ methyltransferase | chr3:23415589-23417119 REVERSE	S-adenosyl-L-methionine-dependent methyltransferases superfamily protein	2-methyl-6-phytyl-1,4-hydroquinone methyltransferase, chloroplastic	EC:2.1.1.295	2-methyl-6-phytyl-1,4-hydroquinone methyltransferase
Csa07g062860	-3.38294	0.0466023	-10.432	AT1G61680	16.1.5	secondary metabolism.isoprenoids.terpenoids	Symbols: TPS14, ATTPS14 | TPS14 (TERPENE SYNTHASE 14); S-linalool synthase | chr1:22772455-22774687 REVERSE	terpene synthase 14	terpene synthase 14	EC:4.2.3.25	S-linalool synthase
Csa01g017030	-4.2659	0.0337718	-19.2381	AT3G14490	16.1.5	secondary metabolism.isoprenoids.terpenoids	terpene synthase/cyclase family protein | chr3:4863631-4865949 REVERSE	Terpenoid cyclases/Protein prenyltransferases superfamily protein	terpenoid synthase 17-like
Csa13g009720	-4.96974	0.0286095	-31.3359	AT5G07690	16.5.1.2.1	secondary metabolism.sulfur-containing.glucosinolates.regulation.aliphatic	Symbols: MYB29, ATMYB29, PMG2 | ATMYB29 (ARABIDOPSIS THALIANA MYB DOMAIN PROTEIN 29); DNA binding / transcription factor | chr5:2446764-2448543 FORWARD	myb domain protein 29	transcription factor MYB29-like
Csa20g010130	-3.47207	0.04367	-11.0968	AT5G07700	16.5.1.2.1	secondary metabolism.sulfur-containing.glucosinolates.regulation.aliphatic	Symbols: MYB76, AtMYB76 | MYB76 (myb domain protein 76); DNA binding / transcription factor | chr5:2450325-2451578 FORWARD	myb domain protein 76	transcription factor MYB29-like
Csa11g016550	-2.56746	0.027606	-5.92764	AT4G27570	16.8.1	secondary metabolism.flavonoids.anthocyanins	glycosyltransferase family protein | chr4:13763464-13765064 REVERSE	UDP-Glycosyltransferase superfamily protein subfamily A polypeptide 9	UDP-Glycosyltransferase superfamily protein
Csa07g016890	-4.25642	0.0335449	-19.1121	AT1G59950	16.8.2	secondary metabolism.flavonoids.chalcones	aldo/keto reductase, putative | chr1:22068033-22070588 REVERSE	NAD(P)-linked oxidoreductase superfamily protein	non-functional NADPH-dependent codeinone reductase 2-like	EC:2.3.1.170	6'-deoxychalcone synthase
Csa07g040770	-1.82433	0.0477205	-3.54143	AT1G73590	17.2.2	hormone metabolism.auxin.signal transduction	Symbols: PIN1, ATPIN1 | PIN1 (PIN-FORMED 1); transporter | chr1:27659673-27663178 FORWARD	Auxin efflux carrier family protein	auxin efflux carrier component 1-like
Csa12g008830	-1.90001	0.0423834	-3.73216	AT4G34760	17.2.3	hormone metabolism.auxin.induced-regulated-responsive-activated	auxin-responsive family protein | chr4:16582183-16582879 REVERSE	SAUR-like auxin-responsive protein family	auxin-induced protein 15A-like
Csa10g007380	-2.03808	0.0451132	-4.10699	AT4G34760	17.2.3	hormone metabolism.auxin.induced-regulated-responsive-activated	auxin-responsive family protein | chr4:16582183-16582879 REVERSE	SAUR-like auxin-responsive protein family	auxin-induced protein 15A-like
Csa10g007370	-3.43707	0.0502017	-10.8308	AT4G34770	17.2.3	hormone metabolism.auxin.induced-regulated-responsive-activated	auxin-responsive family protein | chr4:16591229-16591892 FORWARD	SAUR-like auxin-responsive protein family subfamily B polypeptide 3	auxin-induced protein 15A-like
Csa10g007330	-4.02588	0.0376283	-16.2896	AT4G34810	17.2.3	hormone metabolism.auxin.induced-regulated-responsive-activated	auxin-responsive family protein | chr4:16599104-16599421 FORWARD	SAUR-like auxin-responsive protein family	auxin-induced protein 15A
Csa10g001580	-1.61819	0.0517457	-3.06989	AT4G38860	17.2.3	hormone metabolism.auxin.induced-regulated-responsive-activated	auxin-responsive protein, putative | chr4:18130268-18131060 FORWARD	SAUR-like auxin-responsive protein family	auxin-induced protein 15A-like
Csa12g001660	-1.91799	0.0402966	-3.77897	AT4G38860	17.2.4	hormone metabolism.auxin.induced-regulated-responsive-activated	auxin-responsive protein, putative | chr4:18130268-18131060 FORWARD	SAUR-like auxin-responsive protein family	auxin-induced protein 15A-like
Csa11g001760	-2.02569	0.0356863	-4.07188	AT4G38860	17.2.3	hormone metabolism.auxin.induced-regulated-responsive-activated	auxin-responsive protein, putative | chr4:18130268-18131060 FORWARD	SAUR-like auxin-responsive protein family	auxin-induced protein 15A-like
Csa20g011780	-1.62555	0.0544598	-3.0856	AT5G08330	17.2.3	hormone metabolism.auxin.induced-regulated-responsive-activated	TCP family transcription factor, putative | chr5:2680744-2681813 FORWARD	TCP family transcription factor	transcription factor TCP21-like
Csa15g017890	-1.93256	0.0438292	-3.81733	AT3G13730	17.3.1.1.99	hormone metabolism.brassinosteroid.synthesis-degradation.BRs.other	Symbols: CYP90D1 | CYP90D1; oxidoreductase, acting on paired donors, with incorporation or reduction of molecular oxygen, NADH or NADPH as one donor, and incorporation of one atom of oxygen / oxygen binding | chr3:4497976-4500920 REVERSE	cytochrome P450 family 90	3-epi-6-deoxocathasterone 23-monooxygenase	EC:1.14.13;EC:1.14.13.112	Acting on paired donors, with incorporation or reduction of molecular oxygen. The oxygen incorporated need not be derived from O(2);3-epi-6-deoxocathasterone 23-monooxygenase
Csa01g016080	-1.99777	0.054106	-3.99382	AT3G13730	17.3.1.1.99	hormone metabolism.brassinosteroid.synthesis-degradation.BRs.other	Symbols: CYP90D1 | CYP90D1; oxidoreductase, acting on paired donors, with incorporation or reduction of molecular oxygen, NADH or NADPH as one donor, and incorporation of one atom of oxygen / oxygen binding | chr3:4497976-4500920 REVERSE	cytochrome P450 family 90	3-epi-6-deoxocathasterone 23-monooxygenase	EC:1.14.13;EC:1.14.13.112	Acting on paired donors, with incorporation or reduction of molecular oxygen. The oxygen incorporated need not be derived from O(2);3-epi-6-deoxocathasterone 23-monooxygenase
Csa16g001090	-2.57307	0.02826	-5.95075	AT3G63440	17.4.1	hormone metabolism.cytokinin.synthesis-degradation	Symbols: ATCKX6, CKX6, ATCKX7 | CKX6 (CYTOKININ OXIDASE/DEHYDROGENASE 6); cytokinin dehydrogenase | chr3:23424157-23426536 FORWARD	cytokinin oxidase/dehydrogenase 6	cytokinin dehydrogenase 6	EC:1.5.99.12	Cytokinin dehydrogenase
Csa07g001160	-2.80384	0.0337141	-6.98295	AT3G63440	17.4.1	hormone metabolism.cytokinin.synthesis-degradation	Symbols: ATCKX6, CKX6, ATCKX7 | CKX6 (CYTOKININ OXIDASE/DEHYDROGENASE 6); cytokinin dehydrogenase | chr3:23424157-23426536 FORWARD	cytokinin oxidase/dehydrogenase 6	cytokinin dehydrogenase 6	EC:1.5.99.12	Cytokinin dehydrogenase
Csa03g004510	-4.7296	0.0234691	-26.5309	AT1G03410	17.5.1	hormone metabolism.ethylene.synthesis-degradation	Symbols: 2A6 | 2A6; oxidoreductase | chr1:844436-847683 REVERSE	2-oxoglutarate (2OG) and Fe(II)-dependent oxygenase superfamily protein	2-oxoglutarate (2OG) and Fe(II)-dependent oxygenase superfamily protein	EC:1.14.17.4	Aminocyclopropanecarboxylate oxidase
Csa14g007550	-3.74135	0.0337141	-13.3739	AT1G06160	17.5.2	hormone metabolism.ethylene.signal transduction	Symbols: ORA59 | ORA59 (OCTADECANOID-RESPONSIVE ARABIDOPSIS AP2/ERF 59); DNA binding / transcription activator/ transcription factor | chr1:1883004-1883934 FORWARD	octadecanoid-responsive Arabidopsis AP2/ERF 59	ethylene-responsive transcription factor ERF094-like
Csa20g009560	-3.06826	0.0540607	-8.38761	AT5G07200	17.6.1.11	hormone metabolism.gibberelin.synthesis-degradation.GA20 oxidase	Symbols: YAP169, GA20OX3, ATGA20OX3 | YAP169; gibberellin 20-oxidase | chr5:2243553-2245339 REVERSE	gibberellin 20-oxidase 3	gibberellin 20 oxidase 3	EC:1.14.11.15;EC:1.14.11	Gibberellin 3-beta-dioxygenase;Acting on paired donors, with incorporation or reduction of molecular oxygen. The oxygen incorporated need not be derived from O(2)
Csa16g023800	-2.4031	0.0275506	-5.28938	AT1G66350	17.6.2	hormone metabolism.gibberelin.signal transduction	Symbols: RGL1, RGL | RGL1 (RGA-LIKE 1); transcription factor | chr1:24748195-24750043 FORWARD	RGA-like 1	DELLA protein RGL1
Csa07g030410	-2.77109	0.0256393	-6.82624	AT1G66350	17.6.2	hormone metabolism.gibberelin.signal transduction	Symbols: RGL1, RGL | RGL1 (RGA-LIKE 1); transcription factor | chr1:24748195-24750043 FORWARD	RGA-like 1	DELLA protein RGL1
Csa05g075230	-2.91766	0.0249994	-7.55621	AT1G66350	17.6.2	hormone metabolism.gibberelin.signal transduction	Symbols: RGL1, RGL | RGL1 (RGA-LIKE 1); transcription factor | chr1:24748195-24750043 FORWARD	RGA-like 1	DELLA protein RGL1
Csa14g027890	-2.58499	0.0447142	-6.0001	AT1G22690	17.6.3	hormone metabolism.gibberelin.induced-regulated-responsive-activated	gibberellin-responsive protein, putative | chr1:8027298-8028125 FORWARD	Gibberellin-regulated family protein	gibberellin-regulated protein 9-like
Csa17g029620	-3.2535	0.0256393	-9.53678	AT1G22690	17.6.3	hormone metabolism.gibberelin.induced-regulated-responsive-activated	gibberellin-responsive protein, putative | chr1:8027298-8028125 FORWARD	Gibberellin-regulated family protein	Gibberellin-regulated family protein
Csa16g038570	-4.29815	0.0234691	-19.6731	AT1G74670	17.6.3	hormone metabolism.gibberelin.induced-regulated-responsive-activated	gibberellin-responsive protein, putative | chr1:28053286-28054149 FORWARD	Putative Protein	gibberellin-regulated protein 6-like
Csa07g046090	-6.08114	0.0234691	-67.7027	AT1G74670	17.6.3	hormone metabolism.gibberelin.induced-regulated-responsive-activated	gibberellin-responsive protein, putative | chr1:28053286-28054149 FORWARD	Putative Protein	gibberellin-regulated protein 6
Csa09g079230	-4.58401	0.0234691	-23.9842	AT1G74670	17.6.3	hormone metabolism.gibberelin.induced-regulated-responsive-activated	gibberellin-responsive protein, putative | chr1:28053286-28054149 FORWARD	Putative Protein putative	gibberellin-regulated protein 6-like
Csa20g021720	-2.23836	0.0330279	-4.71861	AT5G15230	17.6.3	hormone metabolism.gibberelin.induced-regulated-responsive-activated	Symbols: GASA4 | GASA4 (GAST1 PROTEIN HOMOLOG 4) | chr5:4944900-4946216 FORWARD	GAST1 protein homolog 4	gibberellin-regulated protein 4-like
Csa09g008690	-1.68543	0.0538328	-3.21636	AT3G25660	19.1	tetrapyrrole synthesis.glu-tRNA synthetase	glutamyl-tRNA(Gln) amidotransferase, putative | chr3:9339423-9342204 REVERSE	Amidase family protein	glutamyl-tRNA(Gln) amidotransferase subunit A, chloroplastic/mitochondrial	EC:3.5.1.4;EC:6.3.5.7	Amidase;Glutaminyl-tRNA synthase (glutamine-hydrolyzing)
Csa06g022540	-2.22368	0.0329786	-4.67085	AT3G48730	19.3	tetrapyrrole synthesis.GSA	Symbols: GSA2 | GSA2 (glutamate-1-semialdehyde 2,1-aminomutase 2); catalytic/ glutamate-1-semialdehyde 2,1-aminomutase/ pyridoxal phosphate binding / transaminase | chr3:18049614-18051702 FORWARD	glutamate-1-semialdehyde 21-aminomutase 2	glutamate-1-semialdehyde 2,1-aminomutase 2, chloroplastic	EC:5.4.3.8	Glutamate-1-semialdehyde 2,1-aminomutase
Csa13g017020	-2.00336	0.0390508	-4.00934	AT5G14220	19.9	tetrapyrrole synthesis.protoporphyrin IX oxidase	Symbols: HEMG2, MEE61, PPO2 | HEMG2; electron carrier/ oxidoreductase/ protoporphyrinogen oxidase | chr5:4583269-4587427 REVERSE	Flavin containing amine oxidoreductase family	Flavin containing amine oxidoreductase family	EC:1.3.3.4	Protoporphyrinogen oxidase
Csa09g078160	-5.55388	0.0247145	-46.977	AT1G73620	20.1	stress.biotic	thaumatin-like protein, putative / pathogenesis-related protein, putative | chr1:27681408-27683130 FORWARD	Pathogenesis-related thaumatin superfamily protein	thaumatin-like protein
Csa05g006780	-2.7036	0.0272635	-6.51425	AT2G43590	20.1	stress.biotic	chitinase, putative | chr2:18081331-18082767 REVERSE	Chitinase family protein	putative endochitinase	EC:3.2.1.14	Chitinase
Csa08g014000	-1.91092	0.0518763	-3.7605	AT5G20150	20.2	stress.abiotic	Symbols: ATSPX1, SPX1 | SPX1 (SPX DOMAIN GENE 1) | chr5:6802372-6803625 FORWARD	SPX domain gene 1	SPX domain-containing protein 1
Csa20g032080	-2.30751	0.034834	-4.95027	AT5G20150	20.2	stress.abiotic	Symbols: ATSPX1, SPX1 | SPX1 (SPX DOMAIN GENE 1) | chr5:6802372-6803625 FORWARD	SPX domain gene 1	SPX domain-containing protein 1
Csa13g023120	-2.24622	0.0366014	-4.74437	AT5G20150	20.2	stress.abiotic	Symbols: ATSPX1, SPX1 | SPX1 (SPX DOMAIN GENE 1) | chr5:6802372-6803625 FORWARD	SPX domain gene 1	SPX domain-containing protein 1
Csa09g075730	-4.8907	0.0234691	-29.6653	AT1G72260	20.1.2	stress.biotic.receptors	Symbols: THI2.1, THI2.1.1 | THI2.1 (THIONIN 2.1); toxin receptor binding | chr1:27198433-27199444 REVERSE	thionin 2.1	thionin-2.1-like
Csa13g048380	-2.71036	0.0259656	-6.54486	AT4G11210	20.1.7	stress.biotic.PR-proteins	disease resistance-responsive family protein / dirigent family protein | chr4:6832691-6833245 FORWARD	Disease resistance-responsive (dirigent-like protein) family protein	dirigent protein 6-like
Csa11g065740	-2.6165	0.0487651	-6.1326	AT5G46260	20.1.7	stress.biotic.PR-proteins	disease resistance protein (TIR-NBS-LRR class), putative | chr5:18759102-18763358 REVERSE	Disease resistance protein (TIR-NBS-LRR class) family	Disease resistance protein (TIR-NBS-LRR class) family
Csa09g075870	-2.56565	0.036742	-5.92021	AT1G72290	20.1.7.6.1	stress.biotic.PR-proteins.proteinase inhibitors.trypsin inhibitor	trypsin and protease inhibitor family protein / Kunitz family protein | chr1:27215789-27216791 FORWARD	Kunitz family trypsin and protease inhibitor protein	cysteine protease inhibitor WSCP-like
Csa16g035290	-2.61556	0.0282482	-6.12863	AT1G72610	20.2.99	stress.abiotic.unspecified	Symbols: GLP1, ATGER1, GER1 | GER1 (GERMIN-LIKE PROTEIN 1); oxalate oxidase | chr1:27339114-27340044 REVERSE	germin-like protein 1	germin-like protein	EC:1.15.1.1;EC:1.2.3.4	Superoxide dismutase;Oxalate oxidase
Csa07g039700	-3.19592	0.0249994	-9.16366	AT1G72610	20.2.99	stress.abiotic.unspecified	Symbols: GLP1, ATGER1, GER1 | GER1 (GERMIN-LIKE PROTEIN 1); oxalate oxidase | chr1:27339114-27340044 REVERSE	germin-like protein 1	germin-like protein	EC:1.2.3.4	Oxalate oxidase
Csa09g077160	-2.7242	0.0267567	-6.60794	AT1G72610	20.2.99	stress.abiotic.unspecified	Symbols: GLP1, ATGER1, GER1 | GER1 (GERMIN-LIKE PROTEIN 1); oxalate oxidase | chr1:27339114-27340044 REVERSE	germin-like protein 1	germin-like protein	EC:1.2.3.4	Oxalate oxidase
Csa08g014430	-2.49571	0.0291447	-5.64007	AT5G20630	20.2.99	stress.abiotic.unspecified	Symbols: GLP3, GLP3A, GLP3B, ATGER3, GER3 | GER3 (GERMIN 3); oxalate oxidase | chr5:6975104-6975993 REVERSE	germin 3	germin-like protein subfamily 3 member 3	EC:1.2.3.4	Oxalate oxidase
Csa13g023530	-2.73392	0.0260521	-6.6526	AT5G20630	20.2.99	stress.abiotic.unspecified	Symbols: GLP3, GLP3A, GLP3B, ATGER3, GER3 | GER3 (GERMIN 3); oxalate oxidase | chr5:6975104-6975993 REVERSE	germin 3	germin-like protein subfamily 3 member 3	EC:1.2.3.4	Oxalate oxidase
Csa02g068400	-2.47936	0.0313964	-5.57649	AT5G61440	21.1	redox.thioredoxin	Symbols: ACHT5 | ACHT5 (ATYPICAL CYS HIS RICH THIOREDOXIN 5) | chr5:24707500-24708893 FORWARD	atypical CYS HIS rich thioredoxin 5	thioredoxin-like 1-2, chloroplastic
Csa01g011390	-2.43036	0.0343121	-5.39029	AT3G10520	21.3	redox.heme	Symbols: AHB2, GLB2, ARATH GLB2, NSHB2 | AHB2 (ARABIDOPSIS HAEMOGLOBIN 2); oxygen transporter | chr3:3276226-3277860 REVERSE	haemoglobin 2	non-symbiotic hemoglobin 2
Csa14g008220	-4.74158	0.0256393	-26.7521	AT1G06830	21.4	redox.glutaredoxins	glutaredoxin family protein | chr1:2097151-2097655 FORWARD	Glutaredoxin family protein	monothiol glutaredoxin-S11
Csa05g001310	-3.96491	0.0348883	-15.6156	AT2G47880	21.4	redox.glutaredoxins	glutaredoxin family protein | chr2:19605040-19605671 FORWARD	Glutaredoxin family protein	glutaredoxin-C13-like
Csa04g067950	-5.43618	0.0242972	-43.2964	AT2G47880	21.4	redox.glutaredoxins	glutaredoxin family protein | chr2:19605040-19605671 FORWARD	Glutaredoxin family protein	glutaredoxin-C13-like
Csa13g047780	-3.0029	0.0389775	-8.01612	AT4G10630	21.4	redox.glutaredoxins	glutaredoxin family protein | chr4:6566625-6567629 REVERSE	Glutaredoxin family protein	Glutaredoxin family protein
Csa04g033690	-3.56286	0.0473792	-11.8176	AT3G48540	23.2	nucleotide metabolism.degradation	cytidine/deoxycytidylate deaminase family protein | chr3:17989798-17992015 REVERSE	Cytidine/deoxycytidylate deaminase family protein	deoxycytidylate deaminase-like
Csa08g049020	-1.79892	0.0482142	-3.47959	AT4G04955	23.2	nucleotide metabolism.degradation	Symbols: ATALN | ATALN (Arabidopsis allantoinase); allantoinase/ hydrolase | chr4:2522034-2525280 REVERSE	allantoinase	allantoinase isoform X1	EC:3.6.1.3;EC:3.5.2.5;EC:3.6.1.15	Adenosinetriphosphatase;Allantoinase;Nucleoside-triphosphate phosphatase
Csa11g007200	-1.748	0.0466554	-3.35893	AT4G34740	23.1.2.1	nucleotide metabolism.synthesis.purine.amidophosphoribosyltransferase	Symbols: ATASE2, CIA1, ATPURF2 | ATASE2 (GLN PHOSPHORIBOSYL PYROPHOSPHATE AMIDOTRANSFERASE 2); amidophosphoribosyltransferase | chr4:16574577-16576671 REVERSE	GLN phosphoribosyl pyrophosphate amidotransferase 2	amidophosphoribosyltransferase 2, chloroplastic	EC:2.4.2.14	Amidophosphoribosyltransferase
Csa12g008850	-1.88933	0.0433499	-3.70462	AT4G34740	23.1.2.1	nucleotide metabolism.synthesis.purine.amidophosphoribosyltransferase	Symbols: ATASE2, CIA1, ATPURF2 | ATASE2 (GLN PHOSPHORIBOSYL PYROPHOSPHATE AMIDOTRANSFERASE 2); amidophosphoribosyltransferase | chr4:16574577-16576671 REVERSE	GLN phosphoribosyl pyrophosphate amidotransferase 2	amidophosphoribosyltransferase 2, chloroplastic	EC:2.4.2.14	Amidophosphoribosyltransferase
Csa10g007400	-2.05817	0.0364319	-4.16458	AT4G34740	23.1.2.1	nucleotide metabolism.synthesis.purine.amidophosphoribosyltransferase	Symbols: ATASE2, CIA1, ATPURF2 | ATASE2 (GLN PHOSPHORIBOSYL PYROPHOSPHATE AMIDOTRANSFERASE 2); amidophosphoribosyltransferase | chr4:16574577-16576671 REVERSE	GLN phosphoribosyl pyrophosphate amidotransferase 2	amidophosphoribosyltransferase 2, chloroplastic	EC:2.4.2.14	Amidophosphoribosyltransferase
Csa07g059820	-2.49614	0.0284763	-5.64175	AT1G80050	23.3.1.1	nucleotide metabolism.salvage.phosphoribosyltransferases.aprt	Symbols: APT2, ATAPT2 | APT2 (ADENINE PHOSPHORIBOSYL TRANSFERASE 2); adenine phosphoribosyltransferase/ phosphate transmembrane transporter | chr1:30111514-30113324 REVERSE	adenine phosphoribosyl transferase 2	adenine phosphoribosyltransferase 2	EC:2.4.2.7	Adenine phosphoribosyltransferase
Csa06g028360	-2.63451	0.0257649	-6.20962	AT3G53900	23.3.1.3	nucleotide metabolism.salvage.phosphoribosyltransferases.upp	uracil phosphoribosyltransferase, putative / UMP pyrophosphorylase, putative / UPRTase, putative | chr3:19956656-19959041 REVERSE	uracil phosphoribosyltransferase	uracil phosphoribosyltransferase, chloroplastic-like	EC:2.7.1.48;EC:2.4.2.9	Uridine kinase;Uracil phosphoribosyltransferase
Csa09g062330	-2.10736	0.0356425	-4.30903	AT3G53900	23.3.1.3	nucleotide metabolism.salvage.phosphoribosyltransferases.upp	uracil phosphoribosyltransferase, putative / UMP pyrophosphorylase, putative / UPRTase, putative | chr3:19956656-19959041 REVERSE	uracil phosphoribosyltransferase	uracil phosphoribosyltransferase, chloroplastic-like	EC:2.7.1.48;EC:2.4.2.9	Uridine kinase;Uracil phosphoribosyltransferase
Csa02g071760	-1.75905	0.0513696	-3.38476	AT5G63310	23.4.10	nucleotide metabolism.phosphotransfer and pyrophosphatases.nucleoside diphosphate kinase	Symbols: NDPK2, NDPK1A, NDPK IA IA, NDPK IA, ATNDPK2 | NDPK2 (NUCLEOSIDE DIPHOSPHATE KINASE 2); ATP binding / nucleoside diphosphate kinase/ protein binding | chr5:25371904-25373861 REVERSE	nucleoside diphosphate kinase 2	nucleoside diphosphate kinase II, chloroplastic-like	EC:2.7.4.6	Nucleoside-diphosphate kinase
Csa11g100210	-1.68483	0.0549228	-3.21502	AT5G63310	23.4.10	nucleotide metabolism.phosphotransfer and pyrophosphatases.nucleoside diphosphate kinase	Symbols: NDPK2, NDPK1A, NDPK IA IA, NDPK IA, ATNDPK2 | NDPK2 (NUCLEOSIDE DIPHOSPHATE KINASE 2); ATP binding / nucleoside diphosphate kinase/ protein binding | chr5:25371904-25373861 REVERSE	nucleoside diphosphate kinase 2	nucleoside diphosphate kinase II, chloroplastic-like	EC:2.7.4.6	Nucleoside-diphosphate kinase
Csa14g017450	-2.75028	0.03629	-6.7285	AT1G14430	24	Biodegradation of Xenobiotics	glyoxal oxidase-related | chr1:4934120-4937021 FORWARD	glyoxal oxidase-related protein	aldehyde oxidase GLOX-like
Csa17g019850	-3.67925	0.0320919	-12.8105	AT1G14430	24	Biodegradation of Xenobiotics	glyoxal oxidase-related | chr1:4934120-4937021 FORWARD	glyoxal oxidase-related protein	aldehyde oxidase GLOX-like
Csa03g002050	-6.35791	0.0234691	-82.0203	AT1G01190	26.1	misc.cytochrome P450	Symbols: CYP78A8 | CYP78A8; electron carrier/ heme binding / iron ion binding / monooxygenase/ oxygen binding | chr1:83045-84864 REVERSE	cytochrome P450 family 78 subfamily B polypeptide 3	cytochrome P450 78A6-like	EC:1.14.13	Acting on paired donors, with incorporation or reduction of molecular oxygen. The oxygen incorporated need not be derived from O(2)
Csa17g001660	-6.09717	0.0234691	-68.4593	AT1G01190	26.1	misc.cytochrome P450	Symbols: CYP78A8 | CYP78A8; electron carrier/ heme binding / iron ion binding / monooxygenase/ oxygen binding | chr1:83045-84864 REVERSE	cytochrome P450 family 78	cytochrome P450 78A6-like	EC:1.14.13	Acting on paired donors, with incorporation or reduction of molecular oxygen. The oxygen incorporated need not be derived from O(2)
Csa17g019070	-2.07306	0.0487737	-4.20777	AT1G13710	26.1	misc.cytochrome P450	Symbols: CYP78A5 | CYP78A5; electron carrier/ heme binding / iron ion binding / monooxygenase/ oxygen binding | chr1:4702725-4704657 REVERSE	cytochrome P450 family 78	cytochrome P450 78A5-like	EC:1.14.13	Acting on paired donors, with incorporation or reduction of molecular oxygen. The oxygen incorporated need not be derived from O(2)
Csa06g052420	-1.87799	0.0456363	-3.67562	AT2G45970	26.1	misc.cytochrome P450	Symbols: CYP86A8, LCR | CYP86A8; fatty acid (omega-1)-hydroxylase/ oxygen binding | chr2:18912260-18914739 REVERSE	cytochrome P450 family 86	cytochrome P450 86A8	EC:1.14.15.3;EC:1.14.14.1;EC:1.14.15;EC:1.14.14	Alkane 1-monooxygenase;Unspecific monooxygenase;Acting on paired donors, with incorporation or reduction of molecular oxygen. The oxygen incorporated need not be derived from O(2);Acting on paired donors, with incorporation or reduction of molecular oxygen. The oxygen incorporated need not be derived from O(2)
Csa05g003260	-1.94202	0.0395848	-3.84242	AT2G45970	26.1	misc.cytochrome P450	Symbols: CYP86A8, LCR | CYP86A8; fatty acid (omega-1)-hydroxylase/ oxygen binding | chr2:18912260-18914739 REVERSE	cytochrome P450 family 86	cytochrome P450 86A8	EC:1.14.15.3;EC:1.14.14.1;EC:1.14.15;EC:1.14.14	Alkane 1-monooxygenase;Unspecific monooxygenase;Acting on paired donors, with incorporation or reduction of molecular oxygen. The oxygen incorporated need not be derived from O(2);Acting on paired donors, with incorporation or reduction of molecular oxygen. The oxygen incorporated need not be derived from O(2)
Csa19g038040	-2.60534	0.0362504	-6.08533	AT3G25180	26.1	misc.cytochrome P450	Symbols: CYP82G1 | CYP82G1; electron carrier/ heme binding / iron ion binding / monooxygenase/ oxygen binding | chr3:9167285-9169282 REVERSE	cytochrome P450 family 82	cytochrome P450 82G1	EC:1.14.13	Acting on paired donors, with incorporation or reduction of molecular oxygen. The oxygen incorporated need not be derived from O(2)
Csa06g006170	-2.2371	0.0379842	-4.71447	AT3G26320	26.1	misc.cytochrome P450	Symbols: CYP71B36 | CYP71B36; electron carrier/ heme binding / iron ion binding / monooxygenase/ oxygen binding | chr3:9644383-9646064 REVERSE	cytochrome P450 family 71	cytochrome P450 71B26-like	EC:1.14.13	Acting on paired donors, with incorporation or reduction of molecular oxygen. The oxygen incorporated need not be derived from O(2)
Csa19g008040	-2.66983	0.0377771	-6.36353	AT3G05600	26.1	misc.misc2	epoxide hydrolase, putative | chr3:1623244-1624763 REVERSE	alpha/beta-Hydrolases superfamily protein	bifunctional epoxide hydrolase 2-like	EC:2.7.10;EC:3.3.2.10;EC:2.7.10.2	Transferring phosphorus-containing groups;Soluble epoxide hydrolase;Non-specific protein-tyrosine kinase
Csa15g006940	-2.77956	0.0377771	-6.86641	AT3G05600	26.1	misc.misc2	epoxide hydrolase, putative | chr3:1623244-1624763 REVERSE	alpha/beta-Hydrolases superfamily protein	bifunctional epoxide hydrolase 2	EC:2.7.10;EC:3.3.2.10;EC:2.7.10.2	Transferring phosphorus-containing groups;Soluble epoxide hydrolase;Non-specific protein-tyrosine kinase
Csa01g006480	-3.02977	0.0477205	-8.16677	AT3G05600	26.1	misc.misc2	epoxide hydrolase, putative | chr3:1623244-1624763 REVERSE	alpha/beta-Hydrolases superfamily protein	bifunctional epoxide hydrolase 2-like	EC:3.3.2.10	Soluble epoxide hydrolase
Csa15g031720	-2.09065	0.0356965	-4.25939	AT3G21300	26.1	misc.misc2	RNA methyltransferase family protein | chr3:7493439-7496289 REVERSE	RNA methyltransferase family protein	RNA methyltransferase family protein
Csa04g050500	-3.05785	0.0450315	-8.32732	AT2G36970	26.2	misc.UDP glucosyl and glucoronyl transferases	UDP-glucoronosyl/UDP-glucosyl transferase family protein | chr2:15529006-15530749 FORWARD	UDP-Glycosyltransferase superfamily protein	UDP-glycosyltransferase 86A1-like
Csa04g029530	-1.72506	0.0487944	-3.30594	AT3G46680	26.2	misc.UDP glucosyl and glucoronyl transferases	UDP-glucoronosyl/UDP-glucosyl transferase family protein | chr3:17195318-17196743 REVERSE	UDP-Glycosyltransferase superfamily protein	UDP-glycosyltransferase 76E4-like
Csa09g043930	-7.34821	0.0234691	-162.942	AT3G46690	26.2	misc.UDP glucosyl and glucoronyl transferases	UDP-glucoronosyl/UDP-glucosyl transferase family protein | chr3:17197626-17199337 REVERSE	UDP-Glycosyltransferase superfamily protein	UDP-glycosyltransferase 76E6-like
Csa06g020490	-2.99855	0.0245685	-7.99198	AT3G46700	26.2	misc.UDP glucosyl and glucoronyl transferases	UDP-glycosyltransferase/ transferase, transferring glycosyl groups | chr3:17200301-17201889 REVERSE	UDP-glucosyl transferase 76E11	UDP-glycosyltransferase 76E11-like	EC:2.4.1.91	Flavonol 3-O-glucosyltransferase
Csa16g001910	-1.86498	0.042888	-3.64262	AT3G62750	26.3	misc.gluco-, galacto- and mannosidases	Symbols: BGLU8 | BGLU8 (BETA GLUCOSIDASE 8); catalytic/ cation binding / hydrolase, hydrolyzing O-glycosyl compounds | chr3:23214371-23217045 FORWARD	beta glucosidase 8	beta glucosidase 8	EC:3.2.1.21	Beta-glucosidase
Csa11g024540	-2.7462	0.0528734	-6.70949	AT4G21760	26.3	misc.gluco-, galacto- and mannosidases	Symbols: BGLU47 | BGLU47 (Beta-glucosidase 47); catalytic/ cation binding / hydrolase, hydrolyzing O-glycosyl compounds | chr4:11561229-11563950 FORWARD	beta-glucosidase 47	beta-glucosidase 47	EC:3.2.1.21	Beta-glucosidase
Csa18g031640	-2.10235	0.0459369	-4.29408	AT5G58480	26.4	misc.beta 1,3 glucan hydrolases	glycosyl hydrolase family 17 protein | chr5:23641142-23642853 REVERSE	O-Glycosyl hydrolases family 17 protein	glucan endo-1,3-beta-glucosidase 9	EC:3.2.1.21;EC:3.2.1.39	Beta-glucosidase;Glucan endo-1,3-beta-D-glucosidase
Csa09g097890	-4.04695	0.0234691	-16.5293	AT1G63140	26.6	misc.O-methyl transferases	O-methyltransferase, putative | chr1:23417494-23419002 FORWARD	O-methyltransferase family protein	indole glucosinolate O-methyltransferase 4-like
Csa10g006990	-2.68999	0.0270823	-6.45307	AT4G35150	26.6	misc.O-methyl transferases	O-methyltransferase family 2 protein | chr4:16726948-16728531 REVERSE	O-methyltransferase family protein	(R,S)-reticuline 7-O-methyltransferase-like	EC:2.1.1.68;EC:2.1.1.4	Caffeate O-methyltransferase;Acetylserotonin O-methyltransferase
Csa20g016760	-4.06423	0.0389569	-16.7284	AT5G11320	26.7	misc.oxidases - copper, flavone etc.	Symbols: YUC4 | YUC4 (YUCCA4); monooxygenase/ oxidoreductase | chr5:3611247-3613361 REVERSE	Flavin-binding monooxygenase family protein	probable indole-3-pyruvate monooxygenase YUCCA4	EC:1.14.13.8;EC:1.14.13;EC:1.14.13.168;EC:4.1.1.74	Flavin-containing monooxygenase;Acting on paired donors, with incorporation or reduction of molecular oxygen. The oxygen incorporated need not be derived from O(2);Indole-3-pyruvate monooxygenase;Indolepyruvate decarboxylase
Csa13g014100	-6.05962	0.0234691	-66.7003	AT5G11320	26.7	misc.oxidases - copper, flavone etc.	Symbols: YUC4 | YUC4 (YUCCA4); monooxygenase/ oxidoreductase | chr5:3611247-3613361 REVERSE	Flavin-binding monooxygenase family protein	probable indole-3-pyruvate monooxygenase YUCCA4	EC:1.14.13.8;EC:1.14.13;EC:1.14.13.168;EC:4.1.1.74	Flavin-containing monooxygenase;Acting on paired donors, with incorporation or reduction of molecular oxygen. The oxygen incorporated need not be derived from O(2);Indole-3-pyruvate monooxygenase;Indolepyruvate decarboxylase
Csa18g009970	-4.08442	0.0376283	-16.9641	AT5G43890	26.7	misc.oxidases - copper, flavone etc.	Symbols: YUC5, SUPER1 | YUCCA5; monooxygenase | chr5:17648857-17650131 REVERSE	Flavin-binding monooxygenase family protein	probable indole-3-pyruvate monooxygenase YUCCA5	EC:1.14.13.8;EC:1.14.13;EC:1.14.13.168	Flavin-containing monooxygenase;Acting on paired donors, with incorporation or reduction of molecular oxygen. The oxygen incorporated need not be derived from O(2);Indole-3-pyruvate monooxygenase
Csa20g068840	-4.60592	0.0308806	-24.3511	AT5G43890	26.7	misc.oxidases - copper, flavone etc.	Symbols: YUC5, SUPER1 | YUCCA5; monooxygenase | chr5:17648857-17650131 REVERSE	Flavin-binding monooxygenase family protein	probable indole-3-pyruvate monooxygenase YUCCA5	EC:1.14.13.8;EC:1.14.13;EC:1.14.13.168	Flavin-containing monooxygenase;Acting on paired donors, with incorporation or reduction of molecular oxygen. The oxygen incorporated need not be derived from O(2);Indole-3-pyruvate monooxygenase
Csa16g015770	-1.6832	0.0519445	-3.2114	AT2G29150	26.8	misc.nitrilases, *nitrile lyases, berberine bridge enzymes, reticuline oxidases, troponine reductases	tropinone reductase, putative / tropine dehydrogenase, putative | chr2:12535715-12536964 REVERSE	NAD(P)-binding Rossmann-fold superfamily protein	tropinone reductase-like isoform X2	EC:1.1.1.206;EC:1.1.1.236;EC:1.1.1.1	Tropinone reductase I;Tropinone reductase II;Alcohol dehydrogenase
Csa11g091970	-2.28872	0.0456958	-4.88621	AT5G58310	26.8	misc.nitrilases, *nitrile lyases, berberine bridge enzymes, reticuline oxidases, troponine reductases	Symbols: ATMES18, MES18 | MES18 (METHYL ESTERASE 18); hydrolase/ hydrolase, acting on ester bonds / methyl indole-3-acetate esterase | chr5:23574992-23576084 REVERSE	methyl esterase 18	methylesterase 18-like	EC:3.1.1.1;EC:3.1.1.82	Carboxylesterase;Pheophorbidase
Csa18g031460	-3.42426	0.0316293	-10.7351	AT5G58310	26.8	misc.nitrilases, *nitrile lyases, berberine bridge enzymes, reticuline oxidases, troponine reductases	Symbols: ATMES18, MES18 | MES18 (METHYL ESTERASE 18); hydrolase/ hydrolase, acting on ester bonds / methyl indole-3-acetate esterase | chr5:23574992-23576084 REVERSE	methyl esterase 18	methylesterase 18-like	EC:3.1.1.1;EC:3.1.1.82	Carboxylesterase;Pheophorbidase
Csa02g062900	-2.83329	0.0284128	-7.12695	AT5G58310	26.8	misc.nitrilases, *nitrile lyases, berberine bridge enzymes, reticuline oxidases, troponine reductases	Symbols: ATMES18, MES18 | MES18 (METHYL ESTERASE 18); hydrolase/ hydrolase, acting on ester bonds / methyl indole-3-acetate esterase | chr5:23574992-23576084 REVERSE	methyl esterase 18	methylesterase 18-like	EC:3.1.1.1;EC:3.1.1.82	Carboxylesterase;Pheophorbidase
Csa07g054880	-3.37924	0.0455876	-10.4053	AT2G24800	26.12	misc.peroxidases	peroxidase, putative | chr2:10571255-10572570 REVERSE	Peroxidase superfamily protein	peroxidase 18	EC:1.11.1.7	Peroxidase
Csa04g052100	-1.97744	0.05321	-3.93793	AT2G38390	26.12	misc.peroxidases	peroxidase, putative | chr2:16079681-16081509 FORWARD	Peroxidase superfamily protein	Peroxidase superfamily protein	EC:1.11.1.7	Peroxidase
Csa10g012330	-2.4722	0.0386585	-5.54891	AT4G30170	26.12	misc.peroxidases	peroxidase, putative | chr4:14762841-14764627 FORWARD	Peroxidase family protein	peroxidase 45	EC:1.11.1.7	Peroxidase
Csa12g017020	-2.51338	0.0349478	-5.70957	AT4G30170	26.12	misc.peroxidases	peroxidase, putative | chr4:14762841-14764627 FORWARD	Peroxidase family protein	peroxidase 45	EC:1.11.1.7	Peroxidase
Csa03g029970	-3.36466	0.0247699	-10.3006	AT1G25230	26.13	misc.acid and other phosphatases	purple acid phosphatase family protein | chr1:8840402-8842317 REVERSE	Calcineurin-like metallo-phosphoesterase superfamily protein	purple acid phosphatase 4	EC:3.1.3.41;EC:3.1.3.2	4-nitrophenylphosphatase;Acid phosphatase
Csa07g040150	-2.25668	0.0329518	-4.77889	AT1G73010	26.13	misc.acid and other phosphatases	phosphatase | chr1:27464572-27466256 REVERSE	phosphate starvation-induced gene 2	inorganic pyrophosphatase 1-like	EC:3.6.1.1;EC:3.1.3.41;EC:3.1.3.75	Inorganic diphosphatase;4-nitrophenylphosphatase;Phosphoethanolamine/phosphocholine phosphatase
Csa06g041470	-3.79407	0.0517457	-13.8717	AT2G38600	26.13	misc.acid and other phosphatases	acid phosphatase class B family protein | chr2:16145907-16146857 FORWARD	HAD superfamily subfamily IIIB acid phosphatase	acid phosphatase 1-like	EC:3.1.3.41;EC:3.1.3.2	4-nitrophenylphosphatase;Acid phosphatase
Csa01g011000	-3.6634	0.0337401	-12.6705	AT3G10150	26.13	misc.acid and other phosphatases	Symbols: ATPAP16, PAP16 | PAP16 (PURPLE ACID PHOSPHATASE 16); acid phosphatase/ protein serine/threonine phosphatase | chr3:3137362-3139056 REVERSE	purple acid phosphatase 16	probable inactive purple acid phosphatase 16	EC:3.1.3.41;EC:3.1.3.2	4-nitrophenylphosphatase;Acid phosphatase
Csa15g021300	-3.77074	0.0266938	-13.6492	AT3G16410	26.16	misc.myrosinases-lectin-jacalin	Symbols: NSP4 | NSP4 (NITRILE SPECIFIER PROTEIN 4) | chr3:5571992-5574541 FORWARD	nitrile specifier protein 1	nitrile specifier protein 1
Csa17g093400	-2.1198	0.0489044	-4.34634	AT1G53140	26.17	misc.dynamin	dynamin family protein | chr1:19799238-19802598 FORWARD	Dynamin related protein 5A	dynamin-related protein 5A	EC:3.6.1.15	Nucleoside-triphosphate phosphatase
Csa20g032730	-1.79159	0.0477895	-3.46197	AT5G20740	26.18	misc.invertase/pectin methylesterase inhibitor family protein	invertase/pectin methylesterase inhibitor family protein | chr5:7025686-7026532 REVERSE	Plant invertase/pectin methylesterase inhibitor superfamily protein	21 kDa protein-like
Csa13g024660	-2.13416	0.040021	-4.38982	AT5G20740	26.18	misc.invertase/pectin methylesterase inhibitor family protein	invertase/pectin methylesterase inhibitor family protein | chr5:7025686-7026532 REVERSE	Plant invertase/pectin methylesterase inhibitor superfamily protein	21 kDa protein-like
Csa08g014560	-2.40101	0.0309412	-5.28171	AT5G20740	26.18	misc.invertase/pectin methylesterase inhibitor family protein	invertase/pectin methylesterase inhibitor family protein | chr5:7025686-7026532 REVERSE	Plant invertase/pectin methylesterase inhibitor superfamily protein	21 kDa protein-like
Csa06g002840	-3.59161	0.0422469	-12.0554	AT2G02850	26.19	misc.plastocyanin-like	Symbols: ARPN | ARPN (PLANTACYANIN); copper ion binding / electron carrier | chr2:826404-827812 REVERSE	plantacyanin	basic blue protein-like
Csa11g023760	-2.46261	0.0389569	-5.51213	AT4G22485	26.21	misc.protease inhibitor/seed storage/lipid transfer protein (LTP) family protein	Encodes a Protease inhibitor/seed storage/LTP family protein | chr4:11844506-11846476 REVERSE	Bifunctional inhibitor/lipid-transfer protein/seed storage 2S albumin superfamily protein	proline-rich extensin-like protein EPR1
Csa10g020540	-2.70666	0.042836	-6.52809	AT4G22650	26.21	misc.protease inhibitor/seed storage/lipid transfer protein (LTP) family protein	FUNCTIONS IN: molecular_function unknown; INVOLVED IN: biological_process unknown; EXPRESSED IN: sperm cell; CONTAINS InterPro DOMAIN/s: Plant lipid transfer protein/seed storage/trypsin-alpha amylase inhibitor (InterPro:IPR003612); BEST Arabidopsis thaliana protein match is: unknown protein (TAIR:AT4G22640.1); Has 19 Blast hits to 19 proteins in 1 species: Archae - 0; Bacteria - 0; Metazoa - 0; …	CONTAINS InterPro DOMAIN/s: Plant lipid transfer protein/seed storage/trypsin-alpha amylase inhibitor (InterPro:IPR003612)	Bifunctional inhibitor/lipid-transfer protein/seed storage 2S albumin superfamily protein
Csa05g090330	-2.60933	0.050389	-6.10221	AT3G59710	26.22	misc.short chain dehydrogenase/reductase (SDR)	short-chain dehydrogenase/reductase (SDR) family protein | chr3:22054937-22057156 REVERSE	NAD(P)-binding Rossmann-fold superfamily protein	NAD(P)-binding Rossmann-fold superfamily protein
Csa16g006210	-3.6156	0.0234691	-12.2575	AT3G59710	26.22	misc.short chain dehydrogenase/reductase (SDR)	short-chain dehydrogenase/reductase (SDR) family protein | chr3:22054937-22057156 REVERSE	NAD(P)-binding Rossmann-fold superfamily protein	NAD(P)-binding Rossmann-fold superfamily protein
Csa13g002440	-2.46088	0.0460088	-5.50553	AT5G02540	26.22	misc.short chain dehydrogenase/reductase (SDR)	short-chain dehydrogenase/reductase (SDR) family protein | chr5:568524-570920 FORWARD	NAD(P)-binding Rossmann-fold superfamily protein	short-chain dehydrogenase TIC 32, chloroplastic-like
Csa19g012280	-1.66791	0.0510205	-3.17755	AT3G08920	26.23	misc.rhodanese	rhodanese-like domain-containing protein | chr3:2712236-2713269 FORWARD	Rhodanese/Cell cycle control phosphatase superfamily protein	rhodanese-like domain-containing protein 10
Csa03g032760	-2.79004	0.0251986	-6.91647	AT1G29660	26.28	misc.GDSL-motif lipase	GDSL-motif lipase/hydrolase family protein | chr1:10371839-10373766 FORWARD	GDSL-like Lipase/Acylhydrolase superfamily protein	GDSL esterase/lipase At1g29660
Csa14g043720	-2.57751	0.0271392	-5.96907	AT1G33811	26.28	misc.GDSL-motif lipase	GDSL-motif lipase/hydrolase family protein | chr1:12267866-12269913 FORWARD	GDSL-like Lipase/Acylhydrolase superfamily protein	GDSL esterase/lipase At1g33811
Csa03g038040	-1.98602	0.0356593	-3.96143	AT1G33811	26.28	misc.GDSL-motif lipase	GDSL-motif lipase/hydrolase family protein | chr1:12267866-12269913 FORWARD	GDSL-like Lipase/Acylhydrolase superfamily protein	GDSL esterase/lipase At1g33811
Csa15g005200	-2.92694	0.0256393	-7.60497	AT3G04290	26.28	misc.GDSL-motif lipase	Symbols: ATLTL1, LTL1 | LTL1 (LI-TOLERANT LIPASE 1); carboxylesterase/ hydrolase, acting on ester bonds | chr3:1133320-1136316 REVERSE	Li-tolerant lipase 1	GDSL esterase/lipase LTL1	EC:1.3.5.6	9,9'-di-cis-zeta-carotene desaturase
Csa19g006470	-3.61768	0.0234691	-12.2753	AT3G04290	26.28	misc.GDSL-motif lipase	Symbols: ATLTL1, LTL1 | LTL1 (LI-TOLERANT LIPASE 1); carboxylesterase/ hydrolase, acting on ester bonds | chr3:1133320-1136316 REVERSE	Li-tolerant lipase 1	GDSL esterase/lipase LTL1	EC:1.3.5.6	9,9'-di-cis-zeta-carotene desaturase
Csa01g005030	-3.50187	0.023772	-11.3284	AT3G04290	26.28	misc.GDSL-motif lipase	Symbols: ATLTL1, LTL1 | LTL1 (LI-TOLERANT LIPASE 1); carboxylesterase/ hydrolase, acting on ester bonds | chr3:1133320-1136316 REVERSE	Li-tolerant lipase 1	GDSL esterase/lipase LTL1	EC:1.3.5.6	9,9'-di-cis-zeta-carotene desaturase
Csa12g042760	-3.21917	0.0265042	-9.31253	AT4G18970	26.28	misc.GDSL-motif lipase	GDSL-motif lipase/hydrolase family protein | chr4:10389111-10390917 REVERSE	GDSL-like Lipase/Acylhydrolase superfamily protein	GDSL esterase/lipase At4g18970
Csa10g025270	-3.90386	0.0234691	-14.9686	AT4G18970	26.28	misc.GDSL-motif lipase	GDSL-motif lipase/hydrolase family protein | chr4:10389111-10390917 REVERSE	GDSL-like Lipase/Acylhydrolase superfamily protein	GDSL esterase/lipase At4g18970
Csa11g028460	-4.55168	0.0237588	-23.4527	AT4G18970	26.28	misc.GDSL-motif lipase	GDSL-motif lipase/hydrolase family protein | chr4:10389111-10390917 REVERSE	GDSL-like Lipase/Acylhydrolase superfamily protein	GDSL esterase/lipase At4g18970
Csa11g017420	-2.07452	0.0471885	-4.21203	AT4G26790	26.28	misc.GDSL-motif lipase	GDSL-motif lipase/hydrolase family protein | chr4:13487457-13489371 FORWARD	GDSL-like Lipase/Acylhydrolase superfamily protein	GDSL esterase/lipase At4g26790
Csa10g013780	-2.45547	0.0278227	-5.48491	AT4G28780	26.28	misc.GDSL-motif lipase	GDSL-motif lipase/hydrolase family protein | chr4:14215545-14217579 FORWARD	GDSL-like Lipase/Acylhydrolase superfamily protein	GDSL esterase/lipase At4g28780
Csa11g014740	-2.922	0.0253587	-7.57895	AT4G28780	26.28	misc.GDSL-motif lipase	GDSL-motif lipase/hydrolase family protein | chr4:14215545-14217579 FORWARD	GDSL-like Lipase/Acylhydrolase superfamily protein	GDSL esterase/lipase At4g28780	EC:1.3.5.6	9,9'-di-cis-zeta-carotene desaturase
Csa20g077510	-2.91867	0.0280518	-7.56148	AT5G45670	26.28	misc.GDSL-motif lipase	GDSL-motif lipase/hydrolase family protein | chr5:18528494-18530450 FORWARD	GDSL-like Lipase/Acylhydrolase superfamily protein	GDSL esterase/lipase At5g45670
Csa18g005550	-3.30014	0.0250469	-9.85009	AT5G45670	26.28	misc.GDSL-motif lipase	GDSL-motif lipase/hydrolase family protein | chr5:18528494-18530450 FORWARD	GDSL-like Lipase/Acylhydrolase superfamily protein	GDSL esterase/lipase At5g45670
Csa11g066480	-3.31195	0.0246149	-9.9311	AT5G45670	26.28	misc.GDSL-motif lipase	GDSL-motif lipase/hydrolase family protein | chr5:18528494-18530450 FORWARD	GDSL-like Lipase/Acylhydrolase superfamily protein	GDSL esterase/lipase At5g45670
Csa11g066100	-1.85387	0.0457384	-3.61468	AT5G45950	26.28	misc.GDSL-motif lipase	GDSL-motif lipase/hydrolase family protein | chr5:18634079-18636699 FORWARD	GDSL-like Lipase/Acylhydrolase superfamily protein	GDSL esterase/lipase At5g45950
Csa20g077920	-2.22871	0.0396676	-4.68715	AT5G45950	26.28	misc.GDSL-motif lipase	GDSL-motif lipase/hydrolase family protein | chr5:18634079-18636699 FORWARD	GDSL-like Lipase/Acylhydrolase superfamily protein	GDSL esterase/lipase At5g45950
Csa18g005180	-2.68882	0.0502017	-6.44786	AT5G45950	26.28	misc.GDSL-motif lipase	GDSL-motif lipase/hydrolase family protein | chr5:18634079-18636699 FORWARD	GDSL-like Lipase/Acylhydrolase superfamily protein	GDSL esterase/lipase At5g45950
Csa03g002830	-3.91491	0.0457842	-15.0836	AT1G02800	26.3.4	misc.gluco-, galacto- and mannosidases.endoglucanase	Symbols: ATCEL2, CEL2 | ATCEL2; cellulase/ hydrolase, hydrolyzing O-glycosyl compounds | chr1:613216-616191 REVERSE	cellulase 2	endoglucanase 1	EC:3.2.1.4	Cellulase
Csa16g057130	-1.97858	0.0407305	-3.94106	AT1G64390	26.3.4	misc.gluco-, galacto- and mannosidases.endoglucanase	Symbols: AtGH9C2 | AtGH9C2 (Arabidopsis thaliana glycosyl hydrolase 9C2); carbohydrate binding / catalytic/ hydrolase, hydrolyzing O-glycosyl compounds | chr1:23911119-23915229 FORWARD	glycosyl hydrolase 9C2	endoglucanase 6	EC:3.2.1.4	Cellulase
Csa09g099260	-1.96141	0.0423152	-3.89443	AT1G64390	26.3.4	misc.gluco-, galacto- and mannosidases.endoglucanase	Symbols: AtGH9C2 | AtGH9C2 (Arabidopsis thaliana glycosyl hydrolase 9C2); carbohydrate binding / catalytic/ hydrolase, hydrolyzing O-glycosyl compounds | chr1:23911119-23915229 FORWARD	glycosyl hydrolase 9C2	endoglucanase 6	EC:3.2.1.4	Cellulase
Csa18g030950	-2.50696	0.0428565	-5.68423	AT5G57850	26.26.1	misc.aminotransferases.aminotransferase class IV family protein	aminotransferase class IV family protein | chr5:23435291-23437327 REVERSE	D-aminoacid aminotransferase-like PLP-dependent enzymes superfamily protein	D-amino-acid transaminase, chloroplastic	EC:2.6.1.21;EC:4.1.3.38	D-amino-acid transaminase;Aminodeoxychorismate lyase
Csa06g051740	-3.21022	0.0407305	-9.25492	AT2G45350	27.1	RNA.processing	Symbols: CRR4 | CRR4 (CHLORORESPIRATORY REDUCTION 4) | chr2:18694816-18696636 REVERSE	Pentatricopeptide repeat (PPR) superfamily protein	chlororespiratory reduction 4
Csa20g021110	-2.00694	0.0530356	-4.0193	AT5G14580	27.1	RNA.processing	polyribonucleotide nucleotidyltransferase, putative | chr5:4697240-4703084 REVERSE	polyribonucleotide nucleotidyltransferase putative	polyribonucleotide nucleotidyltransferase 2, mitochondrial	EC:3.1.13;EC:3.1.15;EC:2.7.7.8	Acting on ester bonds;Acting on ester bonds;Polyribonucleotide nucleotidyltransferase
Csa14g002100	-1.62909	0.0532097	-3.09317	AT1G01080	27.4	RNA.RNA binding	33 kDa ribonucleoprotein, chloroplast, putative / RNA-binding protein cp33, putative | chr1:45296-47019 REVERSE	RNA-binding (RRM/RBD/RNP motifs) family protein	RNA-binding (RRM/RBD/RNP motifs) family protein	EC:1.2.4.1	Pyruvate dehydrogenase (acetyl-transferring)
Csa17g001560	-2.26545	0.0315327	-4.80804	AT1G01080	27.4	RNA.RNA binding	33 kDa ribonucleoprotein, chloroplast, putative / RNA-binding protein cp33, putative | chr1:45296-47019 REVERSE	RNA-binding (RRM/RBD/RNP motifs) family protein	RNA-binding (RRM/RBD/RNP motifs) family protein	EC:1.2.4.1	Pyruvate dehydrogenase (acetyl-transferring)
Csa03g002160	-2.25272	0.031395	-4.76581	AT1G01080	27.4	RNA.RNA binding	33 kDa ribonucleoprotein, chloroplast, putative / RNA-binding protein cp33, putative | chr1:45296-47019 REVERSE	RNA-binding (RRM/RBD/RNP motifs) family protein	RNA-binding (RRM/RBD/RNP motifs) family protein	EC:1.2.4.1	Pyruvate dehydrogenase (acetyl-transferring)
Csa14g027560	-2.33735	0.0337644	-5.05373	AT1G22330	27.4	RNA.RNA binding	RNA binding / nucleic acid binding / nucleotide binding | chr1:7886542-7889534 FORWARD	RNA-binding (RRM/RBD/RNP motifs) family protein	RNA-binding protein 24-like
Csa07g050910	-1.93095	0.0476046	-3.81306	AT1G78260	27.4	RNA.RNA binding	RNA recognition motif (RRM)-containing protein | chr1:29446985-29450515 FORWARD	RNA-binding (RRM/RBD/RNP motifs) family protein	RNA-binding protein 24-like isoform X1
Csa16g050890	-5.46767	0.0256393	-44.2518	AT2G26695	27.4	RNA.RNA binding	binding / zinc ion binding | chr2:11365098-11365965 FORWARD	Ran BP2/NZF zinc finger-like superfamily protein	zinc finger Ran-binding domain-containing protein 2-like	EC:2.7.11	Transferring phosphorus-containing groups
Csa05g044510	-7.37506	0.0234691	-166.003	AT2G26695	27.4	RNA.RNA binding	binding / zinc ion binding | chr2:11365098-11365965 FORWARD	Ran BP2/NZF zinc finger-like superfamily protein	zinc finger Ran-binding domain-containing protein 2-like	EC:2.7.11	Transferring phosphorus-containing groups
Csa05g018860	-1.87278	0.0437685	-3.66238	AT2G35410	27.4	RNA.RNA binding	33 kDa ribonucleoprotein, chloroplast, putative / RNA-binding protein cp33, putative | chr2:14898324-14899750 FORWARD	RNA-binding (RRM/RBD/RNP motifs) family protein	28 kDa ribonucleoprotein, chloroplastic
Csa01g015420	-1.96725	0.0472459	-3.91022	AT3G13180	27.4	RNA.RNA binding	NOL1/NOP2/sun family protein / antitermination NusB domain-containing protein | chr3:4236017-4240011 REVERSE	NOL1/NOP2/sun family protein / antitermination NusB domain-containing protein	NOL1/NOP2/sun family protein / antitermination NusB domain-containing protein
Csa04g039510	-2.11034	0.0376485	-4.31793	AT3G53460	27.4	RNA.RNA binding	Symbols: CP29 | CP29; RNA binding / poly(U) binding | chr3:19819210-19821505 REVERSE	chloroplast RNA-binding protein 29	chloroplast RNA-binding protein 29
Csa16g030480	-5.82904	0.0245642	-56.8481	AT1G69180	27.3.10	RNA.regulation of transcription.C2C2(Zn) YABBY family	Symbols: CRC | CRC (CRABS CLAW); transcription factor | chr1:26007465-26009059 REVERSE	Plant-specific transcription factor YABBY family protein	protein CRABS CLAW
Csa05g079810	-2.74614	0.0540389	-6.7092	AT1G67030	27.3.11	RNA.regulation of transcription.C2H2 zinc finger family	Symbols: ZFP6 | ZFP6 (ZINC FINGER PROTEIN 6); nucleic acid binding / transcription factor/ zinc ion binding | chr1:25016543-25017512 FORWARD	zinc finger protein 6	zinc finger protein 6
Csa12g056900	-2.28403	0.0395425	-4.87037	AT4G14770	27.3.17	RNA.regulation of transcription.CPP(Zn),CPP1-related transcription factor family	Symbols: TCX2, ATTCX2 | TCX2 (TESMIN/TSO1-LIKE CXC 2); transcription factor | chr4:8481374-8484825 REVERSE	TESMIN/TSO1-like CXC 2	protein tesmin/TSO1-like CXC 2
Csa10g031620	-2.59115	0.0408291	-6.0258	AT4G14770	27.3.17	RNA.regulation of transcription.CPP(Zn),CPP1-related transcription factor family	Symbols: TCX2, ATTCX2 | TCX2 (TESMIN/TSO1-LIKE CXC 2); transcription factor | chr4:8481374-8484825 REVERSE	TESMIN/TSO1-like CXC 2	protein tesmin/TSO1-like CXC 2
Csa11g037100	-2.6542	0.0319573	-6.29499	AT4G14770	27.3.17	RNA.regulation of transcription.CPP(Zn),CPP1-related transcription factor family	Symbols: TCX2, ATTCX2 | TCX2 (TESMIN/TSO1-LIKE CXC 2); transcription factor | chr4:8481374-8484825 REVERSE	TESMIN/TSO1-like CXC 2	protein tesmin/TSO1-like CXC 2
Csa12g050930	-1.93831	0.0403337	-3.83256	AT4G16780	27.3.22	RNA.regulation of transcription.HB,Homeobox transcription factor family	Symbols: ATHB-2, HAT4, ATHB2 | ATHB-2 (ARABIDOPSIS THALIANA HOMEOBOX PROTEIN 2); DNA binding / protein homodimerization/ sequence-specific DNA binding / transcription factor | chr4:9449114-9450743 FORWARD	homeobox protein 2	homeobox protein
Csa10g028730	-1.73999	0.0508647	-3.34033	AT4G16780	27.3.22	RNA.regulation of transcription.HB,Homeobox transcription factor family	Symbols: ATHB-2, HAT4, ATHB2 | ATHB-2 (ARABIDOPSIS THALIANA HOMEOBOX PROTEIN 2); DNA binding / protein homodimerization/ sequence-specific DNA binding / transcription factor | chr4:9449114-9450743 FORWARD	homeobox protein 2	homeobox protein
Csa14g002010	-4.42395	0.037206	-21.4656	AT1G01150	27.3.25	RNA.regulation of transcription.MYB domain transcription factor family	DNA binding / protein binding / zinc ion binding | chr1:70115-72138 REVERSE	Homeodomain-like protein with RING/FYVE/PHD-type zinc finger domain	Homeodomain-like protein with RING/FYVE/PHD-type zinc finger domain-containing protein
Csa16g030980	-5.3909	0.0264661	-41.9588	AT1G69560	27.3.25	RNA.regulation of transcription.MYB domain transcription factor family	Symbols: MYB105, AtMYB105 | MYB105 (myb domain protein 105); DNA binding / transcription factor | chr1:26157755-26159094 FORWARD	myb domain protein 105	myb domain protein 105
Csa04g018180	-2.5591	0.0427336	-5.89338	AT3G28910	27.3.25	RNA.regulation of transcription.MYB domain transcription factor family	Symbols: ATMYB30, MYB30 | MYB30 (MYB DOMAIN PROTEIN 30); DNA binding / transcription factor | chr3:10911157-10913190 FORWARD	myb domain protein 30	myb-related protein 306-like
Csa20g010130	-3.47207	0.04367	-11.0968	AT5G07700	27.3.25	RNA.regulation of transcription.MYB domain transcription factor family	Symbols: MYB76, AtMYB76 | MYB76 (myb domain protein 76); DNA binding / transcription factor | chr5:2450325-2451578 FORWARD	myb domain protein 76	transcription factor MYB29-like
Csa13g009720	-4.96974	0.0286095	-31.3359	AT5G07690	27.3.25	RNA.regulation of transcription.MYB domain transcription factor family	Symbols: MYB29, ATMYB29, PMG2 | ATMYB29 (ARABIDOPSIS THALIANA MYB DOMAIN PROTEIN 29); DNA binding / transcription factor | chr5:2446764-2448543 FORWARD	myb domain protein 29	transcription factor MYB29-like
Csa11g002220	-6.53525	0.0234691	-92.7485	AT4G39250	27.3.26	RNA.regulation of transcription.MYB-related transcription factor family	Symbols: ATRL1 | ATRL1 (ARABIDOPSIS RAD-LIKE 1); DNA binding / transcription factor | chr4:18271457-18271857 REVERSE	RAD-like 1 , RADIALIS-LIKE SANT/MYB 2	protein RADIALIS-like 1
Csa10g002020	-5.81422	0.0239776	-56.2671	AT4G39250	27.3.26	RNA.regulation of transcription.MYB-related transcription factor family	Symbols: ATRL1 | ATRL1 (ARABIDOPSIS RAD-LIKE 1); DNA binding / transcription factor | chr4:18271457-18271857 REVERSE	RAD-like 1 , RADIALIS-LIKE SANT/MYB 2	protein RADIALIS-like 1
Csa15g016990	-2.10272	0.0348661	-4.29518	AT3G13000	27.3.27	RNA.regulation of transcription.NAC domain transcription factor family	transcription factor | chr3:4157968-4162065 REVERSE	Protein of unknown function DUF547	PREDICTED: uncharacterized protein LOC104745524
Csa01g015170	-1.82331	0.0453792	-3.53891	AT3G13000	27.3.27	RNA.regulation of transcription.NAC domain transcription factor family	transcription factor | chr3:4157968-4162065 REVERSE	Protein of unknown function DUF547	PREDICTED: uncharacterized protein LOC104777231
Csa05g004330	-1.93733	0.0389775	-3.82995	AT2G44940	27.3.3	RNA.regulation of transcription.AP2/EREBP, APETALA2/Ethylene-responsive element binding protein family	AP2 domain-containing transcription factor TINY, putative | chr2:18537257-18538418 FORWARD	Integrase-type DNA-binding superfamily protein	ethylene-responsive transcription factor ERF034-like
Csa04g031130	-2.5574	0.031355	-5.88646	AT3G48100	27.3.5	RNA.regulation of transcription.ARR	Symbols: ARR5, ATRR2, IBC6 | ARR5 (ARABIDOPSIS RESPONSE REGULATOR 5); transcription regulator/ two-component response regulator | chr3:17758427-17760874 REVERSE	response regulator 5	two-component response regulator ARR5
Csa06g021740	-1.7289	0.0541183	-3.31475	AT3G48100	27.3.5	RNA.regulation of transcription.ARR	Symbols: ARR5, ATRR2, IBC6 | ARR5 (ARABIDOPSIS RESPONSE REGULATOR 5); transcription regulator/ two-component response regulator | chr3:17758427-17760874 REVERSE	response regulator 5	two-component response regulator ARR5
Csa07g034570	-1.75309	0.0475152	-3.3708	AT1G68810	27.3.6	RNA.regulation of transcription.bHLH,Basic Helix-Loop-Helix family	basic helix-loop-helix (bHLH) family protein | chr1:25861123-25863120 FORWARD	basic helix-loop-helix (bHLH) DNA-binding superfamily protein	transcription factor bHLH30
Csa06g048330	-2.03514	0.0435268	-4.09863	AT2G42300	27.3.6	RNA.regulation of transcription.bHLH,Basic Helix-Loop-Helix family	basic helix-loop-helix (bHLH) family protein | chr2:17621156-17624841 FORWARD	basic helix-loop-helix (bHLH) DNA-binding superfamily protein	basic helix-loop-helix (bHLH) DNA-binding superfamily protein
Csa05g094160	-2.87148	0.0490532	-7.31816	AT3G61950	27.3.6	RNA.regulation of transcription.bHLH,Basic Helix-Loop-Helix family	basic helix-loop-helix (bHLH) family protein | chr3:22939546-22941451 FORWARD	basic helix-loop-helix (bHLH) DNA-binding superfamily protein	basic helix-loop-helix (bHLH) DNA-binding superfamily protein
Csa10g004720	-1.68374	0.0505192	-3.21261	AT4G36540	27.3.6	RNA.regulation of transcription.bHLH,Basic Helix-Loop-Helix family	Symbols: BEE2 | BEE2 (BR Enhanced Expression 2); DNA binding / transcription factor | chr4:17243583-17245296 FORWARD	BR enhanced expression 2	transcription factor BEE 2 isoform X2
Csa12g004930	-1.75084	0.0464918	-3.36556	AT4G36540	27.3.6	RNA.regulation of transcription.bHLH,Basic Helix-Loop-Helix family	Symbols: BEE2 | BEE2 (BR Enhanced Expression 2); DNA binding / transcription factor | chr4:17243583-17245296 FORWARD	BR enhanced expression 2	transcription factor BEE 2 isoform X2
Csa10g003050	-3.54699	0.0348661	-11.6883	AT4G38070	27.3.6	RNA.regulation of transcription.bHLH,Basic Helix-Loop-Helix family	bHLH family protein | chr4:17876535-17882569 FORWARD	basic helix-loop-helix (bHLH) DNA-binding superfamily protein	basic helix loop helix (bHLH) DNA-binding superfamily protein
Csa12g081510	-2.06367	0.0388781	-4.18048	AT5G39860	27.3.6	RNA.regulation of transcription.bHLH,Basic Helix-Loop-Helix family	Symbols: PRE1 | PRE1 (PACLOBUTRAZOL RESISTANCE1); DNA binding / transcription factor | chr5:15957417-15958455 FORWARD	basic helix-loop-helix (bHLH) DNA-binding family protein	transcription factor PRE1
Csa10g046620	-4.12873	0.0343092	-17.4933	AT5G39860	27.3.6	RNA.regulation of transcription.bHLH,Basic Helix-Loop-Helix family	Symbols: PRE1 | PRE1 (PACLOBUTRAZOL RESISTANCE1); DNA binding / transcription factor | chr5:15957417-15958455 FORWARD	basic helix-loop-helix (bHLH) DNA-binding family protein	transcription factor PRE1
Csa11g055920	-2.80147	0.0341084	-6.97153	AT5G39860	27.3.6	RNA.regulation of transcription.bHLH,Basic Helix-Loop-Helix family	Symbols: PRE1 | PRE1 (PACLOBUTRAZOL RESISTANCE1); DNA binding / transcription factor | chr5:15957417-15958455 FORWARD	basic helix-loop-helix (bHLH) DNA-binding family protein	transcription factor PRE1
Csa18g003340	-2.03219	0.0445786	-4.09026	AT5G46690	27.3.6	RNA.regulation of transcription.bHLH,Basic Helix-Loop-Helix family	Symbols: bHLH071 | bHLH071 (beta HLH protein 71); DNA binding / transcription factor | chr5:18945615-18947637 FORWARD	beta HLH protein 71	transcription factor bHLH71-like
Csa02g049560	-2.87689	0.0485954	-7.34563	AT5G53210	27.3.6	RNA.regulation of transcription.bHLH,Basic Helix-Loop-Helix family	Symbols: SPCH | SPCH (SPEECHLESS); DNA binding / transcription factor | chr5:21586606-21588941 REVERSE	basic helix-loop-helix (bHLH) DNA-binding superfamily protein	transcription factor SPEECHLESS-like
Csa11g085070	-4.44014	0.0266602	-21.7077	AT5G53210	27.3.6	RNA.regulation of transcription.bHLH,Basic Helix-Loop-Helix family	Symbols: SPCH | SPCH (SPEECHLESS); DNA binding / transcription factor | chr5:21586606-21588941 REVERSE	basic helix-loop-helix (bHLH) DNA-binding superfamily protein	transcription factor SPEECHLESS-like
Csa18g024240	-3.15864	0.0383723	-8.92988	AT5G53210	27.3.6	RNA.regulation of transcription.bHLH,Basic Helix-Loop-Helix family	Symbols: SPCH | SPCH (SPEECHLESS); DNA binding / transcription factor | chr5:21586606-21588941 REVERSE	basic helix-loop-helix (bHLH) DNA-binding superfamily protein	transcription factor SPEECHLESS-like
Csa07g061570	-3.05026	0.0523517	-8.28359	AT1G60250	27.3.7	RNA.regulation of transcription.C2C2(Zn) CO-like, Constans-like zinc finger family	zinc finger (B-box type) family protein | chr1:22217077-22217832 REVERSE	B-box zinc finger family protein	zinc finger protein CONSTANS-LIKE 12-like isoform X1
Csa11g103980	-4.05435	0.0429699	-16.6143	AT5G66940	27.3.8	RNA.regulation of transcription.C2C2(Zn) DOF zinc finger family	Dof-type zinc finger domain-containing protein | chr5:26727989-26728666 REVERSE	Dof-type zinc finger DNA-binding family protein	dof zinc finger protein DOF5.8-like
Csa17g015940	-1.97406	0.0452337	-3.92872	AT1G11850	27.3.30	RNA.regulation of transcription.Trihelix, Triple-Helix transcription factor family	unknown protein | chr1:3999202-3999876 FORWARD	Putative Protein	glycine-rich protein 5-like
Csa14g014660	-2.47421	0.0365074	-5.55664	AT1G11850	27.3.30	RNA.regulation of transcription.Trihelix, Triple-Helix transcription factor family	unknown protein | chr1:3999202-3999876 FORWARD	Putative Protein	glycine-rich protein 5-like
Csa03g015530	-2.85401	0.0274477	-7.23007	AT1G11850	27.3.30	RNA.regulation of transcription.Trihelix, Triple-Helix transcription factor family	unknown protein | chr1:3999202-3999876 FORWARD	Putative Protein	glycine-rich protein 5-like
Csa17g048880	-3.4384	0.0367779	-10.8408	AT1G31310	27.3.30	RNA.regulation of transcription.Trihelix, Triple-Helix transcription factor family	hydroxyproline-rich glycoprotein family protein | chr1:11198353-11200141 REVERSE	hydroxyproline-rich glycoprotein family protein	amyloid beta A4 precursor protein-binding family B member 1-interacting protein-like isoform X1
Csa03g034750	-3.00641	0.0463127	-8.03564	AT1G31310	27.3.30	RNA.regulation of transcription.Trihelix, Triple-Helix transcription factor family	hydroxyproline-rich glycoprotein family protein | chr1:11198353-11200141 REVERSE	hydroxyproline-rich glycoprotein family protein	amyloid beta A4 precursor protein-binding family B member 1-interacting protein-like isoform X1
Csa12g020470	-3.05706	0.0277564	-8.32276	AT4G29030	27.3.30	RNA.regulation of transcription.Trihelix, Triple-Helix transcription factor family	glycine-rich protein | chr4:14307249-14307973 FORWARD	Q8GXV4 (At4g29030) (Putative glycine-rich protein)	glycine-rich protein 5-like
Csa11g014550	-3.31276	0.038428	-9.93662	AT4G29030	27.3.30	RNA.regulation of transcription.Trihelix, Triple-Helix transcription factor family	glycine-rich protein | chr4:14307249-14307973 FORWARD	Q8GXV4 (At4g29030) (Putative glycine-rich protein)	glycine-rich protein 5-like
Csa13g052170	-2.89001	0.053012	-7.41274	AT4G04450	27.3.32	RNA.regulation of transcription.WRKY domain transcription factor family	Symbols: WRKY42, AtWRKY42 | WRKY42; transcription factor | chr4:2218379-2221114 FORWARD	WRKY family transcription factor	WRKY transcription factor 42
Csa05g085100	-3.44001	0.0520943	-10.8529	AT1G68640	27.3.35	RNA.regulation of transcription.bZIP transcription factor family	Symbols: PAN | PAN (PERIANTHIA); DNA binding / transcription factor | chr1:25769576-25772543 REVERSE	bZIP transcription factor family protein	transcription factor PERIANTHIA
Csa05g017850	-3.5481	0.0251183	-11.6972	AT2G36270	27.3.35	RNA.regulation of transcription.bZIP transcription factor family	Symbols: ABI5, GIA1 | ABI5 (ABA INSENSITIVE 5); DNA binding / transcription activator/ transcription factor | chr2:15204764-15207528 REVERSE	Basic-leucine zipper (bZIP) transcription factor family protein	protein ABSCISIC ACID-INSENSITIVE 5-like
Csa06g048430	-2.0339	0.0512604	-4.0951	AT2G42380	27.3.35	RNA.regulation of transcription.bZIP transcription factor family	Symbols: ATBZIP34, BZIP34 | bZIP transcription factor family protein | chr2:17646900-17648945 REVERSE	Basic-leucine zipper (bZIP) transcription factor family protein	basic leucine zipper 34
Csa17g020620	-6.93273	0.0234691	-122.169	AT1G15050	27.3.40	RNA.regulation of transcription.Aux/IAA family	Symbols: IAA34 | IAA34 (INDOLE-3-ACETIC ACID INDUCIBLE 34); transcription factor | chr1:5182256-5183243 REVERSE	indole-3-acetic acid inducible 34	indole-3-acetic acid inducible 34
Csa03g018850	-3.69167	0.0348661	-12.9212	AT1G15050	27.3.40	RNA.regulation of transcription.Aux/IAA family	Symbols: IAA34 | IAA34 (INDOLE-3-ACETIC ACID INDUCIBLE 34); transcription factor | chr1:5182256-5183243 REVERSE	indole-3-acetic acid inducible 34	indole-3-acetic acid inducible 34
Csa15g076860	-2.40257	0.0279384	-5.28745	AT2G18300	27.3.40	RNA.regulation of transcription.Aux/IAA family	basic helix-loop-helix (bHLH) family protein | chr2:7952667-7954567 REVERSE	basic helix-loop-helix (bHLH) DNA-binding superfamily protein	basic helix-loop-helix (bHLH) DNA-binding superfamily protein
Csa19g057900	-3.27436	0.0243817	-9.67566	AT2G18300	27.3.41	RNA.regulation of transcription.Aux/IAA family	basic helix-loop-helix (bHLH) family protein | chr2:7952667-7954567 REVERSE	basic helix-loop-helix (bHLH) DNA-binding superfamily protein	basic helix-loop-helix (bHLH) DNA-binding superfamily protein
Csa01g041450	-3.10656	0.0249526	-8.61324	AT2G18300	27.3.40	RNA.regulation of transcription.Aux/IAA family	basic helix-loop-helix (bHLH) family protein | chr2:7952667-7954567 REVERSE	basic helix-loop-helix (bHLH) DNA-binding superfamily protein	basic helix-loop-helix (bHLH) DNA-binding superfamily protein
Csa01g007230	-3.81934	0.0359713	-14.1168	AT3G06220	27.3.41	RNA.regulation of transcription.B3 transcription factor family	DNA binding / transcription factor | chr3:1883616-1884953 REVERSE	AP2/B3-like transcriptional factor family protein	AP2/B3-like transcriptional factor family protein
Csa02g062870	-5.86231	0.023772	-58.1744	AT5G58280	27.3.41	RNA.regulation of transcription.B3 transcription factor family	transcriptional factor B3 family protein | chr5:23567338-23568670 FORWARD	AP2/B3-like transcriptional factor family protein	putative B3 domain-containing protein At5g58280 isoform X1
Csa02g035250	-1.99533	0.0409098	-3.98706	AT5G49160	27.3.46	RNA.regulation of transcription.DNA methyltransferases	Symbols: MET1, MET2, METI, DDM2, DMT01, DMT1 | MET1 (METHYLTRANSFERASE 1); methyltransferase | chr5:19932230-19938369 FORWARD	methyltransferase 1	DNA (cytosine-5)-methyltransferase 1-like	EC:2.1.1.37	DNA (cytosine-5-)-methyltransferase
Csa11g078440	-1.72844	0.0518732	-3.31369	AT5G49160	27.3.46	RNA.regulation of transcription.DNA methyltransferases	Symbols: MET1, MET2, METI, DDM2, DMT01, DMT1 | MET1 (METHYLTRANSFERASE 1); methyltransferase | chr5:19932230-19938369 FORWARD	methyltransferase 1	DNA (cytosine-5)-methyltransferase 1-like	EC:2.1.1.37	DNA (cytosine-5-)-methyltransferase
Csa07g061310	-2.67455	0.0368502	-6.38441	AT2G27840	27.3.55	RNA.regulation of transcription.HDA	Symbols: HDT4, HDA13, HDT04 | HDT4; histone deacetylase | chr2:11861994-11863884 FORWARD	Putative Protein	histone deacetylase-related / HD-like protein
Csa10g006860	-1.82174	0.0521737	-3.53507	AT4G35270	27.3.60	RNA.regulation of transcription.NIN-like bZIP-related family	RWP-RK domain-containing protein | chr4:16777338-16780824 REVERSE	Plant regulator RWP-RK family protein	protein NLP2
Csa20g038470	-1.66862	0.0504954	-3.17911	AT5G23420	27.3.62	RNA.regulation of transcription.Nucleosome/chromatin assembly factor group	Symbols: HMGB6 | HMGB6; transcription factor | chr5:7888513-7890180 REVERSE	high-mobility group box 6	high mobility group B protein 7-like
Csa11g002230	-1.87916	0.0497694	-3.6786	AT4G39260	27.3.75	RNA.regulation of transcription.GRP	Symbols: CCR1, ATGRP8, GR-RBP8, GRP8 | GR-RBP8; RNA binding / nucleic acid binding / nucleotide binding | chr4:18273899-18275079 REVERSE	cold circadian rhythm	glycine-rich RNA-binding protein 10 isoform X1
Csa14g017460	-1.96362	0.0451521	-3.9004	AT1G14440	27.3.80	RNA.regulation of transcription.zf-HD	Symbols: AtHB31 | AtHB31 (ARABIDOPSIS THALIANA HOMEOBOX PROTEIN 31); DNA binding / transcription factor | chr1:4938824-4940903 REVERSE	homeobox protein 31	zinc-finger homeodomain protein 4-like
Csa16g039140	-1.89058	0.048718	-3.70785	AT1G75240	27.3.80	RNA.regulation of transcription.zf-HD	Symbols: AtHB33 | AtHB33 (ARABIDOPSIS THALIANA HOMEOBOX PROTEIN 33); DNA binding / transcription factor | chr1:28241072-28242756 FORWARD	homeobox protein 33	AT1G75240-like protein
Csa08g007290	-2.07977	0.0409098	-4.22739	AT5G15210	27.3.80	RNA.regulation of transcription.zf-HD	Symbols: ATHB30, ZFHD3 | ATHB30 (ARABIDOPSIS THALIANA HOMEOBOX PROTEIN 30); DNA binding / transcription factor | chr5:4937579-4939007 REVERSE	homeobox protein 30	zinc-finger homeodomain protein 8-like
Csa11g102640	-2.11198	0.0421639	-4.32284	AT5G65410	27.3.80	RNA.regulation of transcription.zf-HD	Symbols: ATHB25, ZFHD2, HB25 | HB25 (HOMEOBOX PROTEIN 25); DNA binding / sequence-specific DNA binding / transcription factor/ transcription regulator | chr5:26136094-26137183 FORWARD	homeobox protein 25	zinc-finger homeodomain protein 1-like
Csa02g074380	-1.79126	0.0515983	-3.46118	AT5G65410	27.3.80	RNA.regulation of transcription.zf-HD	Symbols: ATHB25, ZFHD2, HB25 | HB25 (HOMEOBOX PROTEIN 25); DNA binding / sequence-specific DNA binding / transcription factor/ transcription regulator | chr5:26136094-26137183 FORWARD	homeobox protein 25	zinc-finger homeodomain protein 1-like
Csa04g008230	-1.85488	0.0403325	-3.61723	AT2G02740	27.3.82	RNA.regulation of transcription.plant TF (pbf2)	Symbols: ATWHY3, PTAC11, WHY3 | WHY3 (WHIRLY 3); DNA binding | chr2:769344-771235 FORWARD	ssDNA-binding transcriptional regulator	ssDNA-binding transcriptional regulator
Csa09g004980	-1.64327	0.0537724	-3.12374	AT2G02740	27.3.82	RNA.regulation of transcription.plant TF (pbf2)	Symbols: ATWHY3, PTAC11, WHY3 | WHY3 (WHIRLY 3); DNA binding | chr2:769344-771235 FORWARD	ssDNA-binding transcriptional regulator	single-stranded DNA-binding protein WHY3, chloroplastic-like
Csa09g008750	-2.15109	0.0395214	-4.44164	AT3G25700	27.3.99	RNA.regulation of transcription.unclassified	chloroplast nucleoid DNA-binding protein-related | chr3:9358719-9360463 FORWARD	Eukaryotic aspartyl protease family protein	aspartyl protease family protein 2	EC:3.4.23	Acting on peptide bonds (peptidases)
Csa09g061830	-2.16635	0.0353045	-4.48886	AT3G53460	27.3.99	RNA.regulation of transcription.unclassified	Symbols: CP29 | CP29; RNA binding / poly(U) binding | chr3:19819210-19821505 REVERSE	chloroplast RNA-binding protein 29	chloroplast RNA-binding protein 29
Csa07g001480	-1.87535	0.0475152	-3.6689	AT3G63140	27.3.99	RNA.regulation of transcription.unclassified	Symbols: CSP41A | CSP41A (CHLOROPLAST STEM-LOOP BINDING PROTEIN OF 41 KDA); mRNA binding / poly(U) binding | chr3:23326867-23328709 REVERSE	chloroplast stem-loop binding protein of 41 kDa	chloroplast stem-loop binding protein of 41 kDa a, chloroplastic
Csa13g055580	-2.63767	0.0412014	-6.22326	AT4G01730	27.3.99	RNA.regulation of transcription.unclassified	zinc ion binding | chr4:749574-752034 FORWARD	DHHC-type zinc finger family protein	protein S-acyltransferase 18	EC:2.3.1.225	Protein S-acyltransferase
Csa20g010290	-1.87763	0.0442927	-3.67471	AT5G07900	27.3.99	RNA.regulation of transcription.unclassified	mitochondrial transcription termination factor family protein / mTERF family protein | chr5:2520169-2521546 FORWARD	Mitochondrial transcription termination factor family protein	mitochondrial transcription termination factor family protein
Csa08g053750	-1.96779	0.0427919	-3.91168	AT5G10760	27.3.99	RNA.regulation of transcription.unclassified	aspartyl protease family protein | chr5:3400342-3402207 REVERSE	Eukaryotic aspartyl protease family protein	aspartyl protease AED1-like	EC:3.4.23	Acting on peptide bonds (peptidases)
Csa08g053740	-1.7491	0.0514774	-3.36149	AT5G10770	27.3.99	RNA.regulation of transcription.unclassified	chloroplast nucleoid DNA-binding protein, putative | chr5:3403110-3405448 REVERSE	Eukaryotic aspartyl protease family protein	aspartyl protease family protein At5g10770	EC:3.4.23	Acting on peptide bonds (peptidases)
Csa14g001760	-2.14959	0.0506192	-4.43702	AT1G01370	28.1	DNA.synthesis/chromatin structure	Symbols: HTR12, CENH3 | HTR12; DNA binding | chr1:143564-145650 FORWARD	Histone superfamily protein	Histone superfamily protein
Csa03g014040	-2.2077	0.0329854	-4.6194	AT1G10520	28.1	DNA.synthesis/chromatin structure	DNA polymerase lambda (POLL) | chr1:3465964-3469248 FORWARD	DNA polymerase lambda (POLL)	DNA polymerase beta-like	EC:2.7.7.7	DNA-directed DNA polymerase
Csa03g038540	-1.92831	0.0497169	-3.8061	AT1G34380	28.1	DNA.synthesis/chromatin structure	5'-3' exonuclease family protein | chr1:12552670-12554358 REVERSE	5'-3' exonuclease family protein	5'-3' exonuclease family protein	EC:2.7.7.7	DNA-directed DNA polymerase
Csa05g048440	-1.78402	0.0456363	-3.44383	AT1G59990	28.1	DNA.synthesis/chromatin structure	DEAD/DEAH box helicase, putative (RH22) | chr1:22090238-22093060 REVERSE	DEA(D/H)-box RNA helicase family protein	DEAD-box ATP-dependent RNA helicase 22	EC:3.6.1.3;EC:3.6.1.15	Adenosinetriphosphatase;Nucleoside-triphosphate phosphatase
Csa05g081230	-2.63628	0.0356425	-6.21725	AT1G67320	28.1	DNA.synthesis/chromatin structure	DNA primase, large subunit family | chr1:25205392-25208972 REVERSE	DNA primase large subunit family	probable DNA primase large subunit	EC:2.7.7.7;EC:2.7.7.6	DNA-directed DNA polymerase;DNA-directed RNA polymerase
Csa19g006440	-1.8158	0.0447142	-3.52055	AT3G04260	28.1	DNA.synthesis/chromatin structure	Symbols: PTAC3 | PTAC3 (PLASTID TRANSCRIPTIONALLY ACTIVE3); DNA binding / nucleic acid binding | chr3:1123023-1127515 REVERSE	plastid transcriptionally active 3	plastid transcriptionally active 3
Csa09g051100	-3.24144	0.0472468	-9.4574	AT3G48900	28.1	DNA.synthesis/chromatin structure	DNA binding / catalytic/ chromatin binding / nuclease | chr3:18131829-18136343 FORWARD	single-stranded DNA endonuclease family protein	flap endonuclease GEN-like 2 isoform X1	EC:3.1.31;EC:3.1.22;EC:3.1.22.4	Acting on ester bonds;Acting on ester bonds;Crossover junction endodeoxyribonuclease
Csa06g022720	-4.49355	0.0266938	-22.5265	AT3G48900	28.1	DNA.synthesis/chromatin structure	DNA binding / catalytic/ chromatin binding / nuclease | chr3:18131829-18136343 FORWARD	single-stranded DNA endonuclease family protein	flap endonuclease GEN-like 2 isoform X1	EC:3.1.31;EC:3.1.22;EC:3.1.22.4	Acting on ester bonds;Acting on ester bonds;Crossover junction endodeoxyribonuclease
Csa09g065940	-2.82982	0.0377771	-7.10985	AT3G55060	28.1	DNA.synthesis/chromatin structure	unknown protein | chr3:20402984-20407046 REVERSE	unknown protein	CAP-gly domain linker
Csa11g065720	-2.32399	0.0308499	-5.00714	AT5G46280	28.1	DNA.synthesis/chromatin structure	Symbols: MCM3 | DNA replication licensing factor, putative | chr5:18769697-18773658 REVERSE	Minichromosome maintenance (MCM2/3/5) family protein	Minichromosome maintenance (MCM2/3/5) family protein	EC:3.6.1.15	Nucleoside-triphosphate phosphatase
Csa20g080710	-1.74836	0.0493402	-3.35977	AT5G46580	28.1	DNA.synthesis/chromatin structure	pentatricopeptide (PPR) repeat-containing protein | chr5:18897445-18899645 REVERSE	pentatricopeptide (PPR) repeat-containing protein	pentatricopeptide repeat-containing protein At5g46580, chloroplastic
Csa18g003460	-1.86722	0.0430486	-3.6483	AT5G46580	28.1	DNA.synthesis/chromatin structure	pentatricopeptide (PPR) repeat-containing protein | chr5:18897445-18899645 REVERSE	pentatricopeptide (PPR) repeat-containing protein	pentatricopeptide repeat-containing protein At5g46580, chloroplastic
Csa18g037530	-6.30368	0.0239776	-78.9946	AT5G63920	28.1	DNA.synthesis/chromatin structure	DNA topoisomerase III alpha, putative | chr5:25574419-25581377 FORWARD	topoisomerase 3alpha	DNA topoisomerase 3-alpha-like	EC:5.99.1;EC:5.99.1.2	Other isomerases;DNA topoisomerase
Csa11g071350	-2.7842	0.0470546	-6.88854	AT5G43530	28.2	DNA.repair	SNF2 domain-containing protein / helicase domain-containing protein / RING finger domain-containing protein | chr5:17489327-17494830 FORWARD	Helicase protein with RING/U-box domain	putative SWI/SNF-related matrix-associated actin-dependent regulator of chromatin subfamily A member 3-like 3	EC:3.6.1.15	Nucleoside-triphosphate phosphatase
Csa03g021930	-2.38138	0.0400441	-5.21037	AT1G18090	28.99	DNA.unspecified	exonuclease, putative | chr1:6224501-6227822 FORWARD	5'-3' exonuclease family protein	exonuclease 1
Csa18g040670	-2.77535	0.0337141	-6.84642	AT5G66840	28.99	DNA.unspecified	SAP domain-containing protein | chr5:26692922-26695296 REVERSE	SAP domain-containing protein	zinc finger CCCH domain-containing protein 62-like
Csa05g076330	-1.97908	0.0454561	-3.9424	AT1G54690	28.1.3	DNA.synthesis/chromatin structure.histone	Symbols: HTA3, H2AXB, G-H2AX, GAMMA-H2AX | GAMMA-H2AX (GAMMA HISTONE VARIANT H2AX); DNA binding | chr1:20414316-20415287 REVERSE	gamma histone variant H2AX	probable histone H2AXa
Csa05g035660	-1.68315	0.0512604	-3.21129	AT2G28740	28.1.3	DNA.synthesis/chromatin structure.histone	Symbols: HIS4 | HIS4; DNA binding | chr2:12329488-12329995 REVERSE	Histone superfamily protein	histone H4
Csa15g031010	-2.38916	0.0287823	-5.23851	AT3G20670	28.1.3	DNA.synthesis/chromatin structure.histone	Symbols: HTA13 | HTA13; DNA binding | chr3:7229407-7230146 FORWARD	histone H2A 13	probable histone H2A.2
Csa04g028680	-1.8725	0.0410051	-3.66165	AT3G45980	28.1.3	DNA.synthesis/chromatin structure.histone	Symbols: H2B, HTB9 | HTB9; DNA binding | chr3:16897287-16898013 REVERSE	Histone superfamily protein	histone H2B.11
Csa09g041040	-1.9118	0.0407427	-3.7628	AT3G45980	28.1.3	DNA.synthesis/chromatin structure.histone	Symbols: H2B, HTB9 | HTB9; DNA binding | chr3:16897287-16898013 REVERSE	Histone superfamily protein	Histone superfamily protein
Csa16g047470	-1.69228	0.048928	-3.23167	AT2G25840	29.1	protein.aa activation	Symbols: OVA4 | OVA4 (ovule abortion 4); ATP binding / aminoacyl-tRNA ligase/ nucleotide binding / tryptophan-tRNA ligase | chr2:11021848-11025370 FORWARD	Nucleotidylyl transferase superfamily protein	Nucleotidylyl transferase superfamily protein	EC:6.1.1.2	Tryptophan--tRNA ligase
Csa07g056860	-1.81118	0.0425756	-3.50929	AT2G25840	29.1	protein.aa activation	Symbols: OVA4 | OVA4 (ovule abortion 4); ATP binding / aminoacyl-tRNA ligase/ nucleotide binding / tryptophan-tRNA ligase | chr2:11021848-11025370 FORWARD	Nucleotidylyl transferase superfamily protein	Nucleotidylyl transferase superfamily protein	EC:6.1.1.2	Tryptophan--tRNA ligase
Csa15g002640	-2.42848	0.049576	-5.38326	AT3G02920	29.1	protein.aa activation	replication protein-related | chr3:651673-654350 REVERSE	Replication protein A subunit RPA32	replication protein A 32 kDa subunit B
Csa17g030180	-2.33615	0.0456646	-5.04954	AT1G23100	29.4	protein.postranslational modification	10 kDa chaperonin, putative | chr1:8195776-8196475 FORWARD	GroES-like family protein	10 kDa chaperonin-like
Csa05g079690	-4.93463	0.0234691	-30.5824	AT1G66940	29.4	protein.postranslational modification	protein kinase-related | chr1:24973028-24974791 REVERSE	protein kinase-related	kinase-like protein
Csa07g032120	-7.45982	0.0234691	-176.047	AT1G66940	29.4	protein.postranslational modification	protein kinase-related | chr1:24973028-24974791 REVERSE	protein kinase-related	kinase-like protein	EC:2.7.11	Transferring phosphorus-containing groups
Csa05g003790	-3.08565	0.0359853	-8.48935	AT2G45490	29.4	protein.postranslational modification	Symbols: AtAUR3 | AtAUR3 (ATAURORA3); ATP binding / histone kinase(H3-S10 specific) / protein kinase | chr2:18747639-18749075 REVERSE	ataurora3	serine/threonine-protein kinase Aurora-3	EC:2.7.11	Transferring phosphorus-containing groups
Csa08g061860	-2.33128	0.0342612	-5.03253	AT5G02760	29.4	protein.postranslational modification	protein phosphatase 2C family protein / PP2C family protein | chr5:625254-627124 FORWARD	Protein phosphatase 2C family protein	probable protein phosphatase 2C 67	EC:3.1.3.16;EC:3.1.3.41	Protein-serine/threonine phosphatase;4-nitrophenylphosphatase
Csa12g081140	-6.02215	0.0235559	-64.9902	AT5G40030	29.4	protein.postranslational modification	protein kinase, putative | chr5:16026227-16028283 FORWARD	Protein kinase superfamily protein	serine/threonine-protein kinase D6PKL2-like	EC:2.7.11;EC:2.7.11.13	Transferring phosphorus-containing groups;Protein kinase C
Csa18g005390	-3.35556	0.0494115	-10.2358	AT5G45820	29.4	protein.postranslational modification	Symbols: CIPK20, SnRK3.6, PKS18 | CIPK20 (CBL-INTERACTING PROTEIN KINASE 20); kinase/ protein serine/threonine kinase | chr5:18586980-18588543 REVERSE	CBL-interacting protein kinase 20	CBL-interacting serine/threonine-protein kinase 20	EC:2.7.11	Transferring phosphorus-containing groups
Csa03g024660	-1.76914	0.0505165	-3.40851	AT1G20810	29.6	protein.folding	immunophilin / FKBP-type peptidyl-prolyl cis-trans isomerase family protein | chr1:7232006-7233566 FORWARD	FKBP-like peptidyl-prolyl cis-trans isomerase family protein	peptidyl-prolyl cis-trans isomerase FKBP18, chloroplastic isoform X1	EC:5.2.1.8	Peptidylprolyl isomerase
Csa14g032530	-1.71747	0.0527454	-3.28859	AT1G26230	29.6	protein.folding	chaperonin, putative | chr1:9072388-9075279 REVERSE	TCP-1/cpn60 chaperonin family protein	TCP-1/cpn60 chaperonin family protein
Csa03g029310	-2.35323	0.0341389	-5.10967	AT1G26230	29.6	protein.folding	chaperonin, putative | chr1:9072388-9075279 REVERSE	TCP-1/cpn60 chaperonin family protein	TCP-1/cpn60 chaperonin family protein
Csa19g018800	-2.89714	0.0256393	-7.4495	AT3G13470	29.6	protein.folding	chaperonin, putative | chr3:4389685-4392851 FORWARD	TCP-1/cpn60 chaperonin family protein	chaperonin 60 subunit beta 2, chloroplastic
Csa11g066470	-1.63415	0.05321	-3.10405	AT5G45680	29.8	protein.assembly and cofactor ligation	Symbols: ATFKBP13, FKBP13 | FK506-binding protein 1 (FKBP13) | chr5:18530880-18532337 FORWARD	FK506-binding protein 13	peptidyl-prolyl cis-trans isomerase FKBP13, chloroplastic	EC:5.2.1.8	Peptidylprolyl isomerase
Csa01g015350	-1.79169	0.0484357	-3.4622	AT3G13120	29.2.1.1.1.1.10	protein.synthesis.ribosomal protein.prokaryotic.chloroplast.30S subunit.S10	30S ribosomal protein S10, chloroplast, putative | chr3:4219775-4221630 REVERSE	Ribosomal protein S10p/S20e family protein	30S ribosomal protein S10, chloroplastic-like
Csa19g018450	-1.7396	0.0520263	-3.33942	AT3G13120	29.2.1.1.1.1.10	protein.synthesis.ribosomal protein.prokaryotic.chloroplast.30S subunit.S10	30S ribosomal protein S10, chloroplast, putative | chr3:4219775-4221630 REVERSE	Ribosomal protein S10p/S20e family protein	30S ribosomal protein S10, chloroplastic-like
Csa16g007320	-1.79052	0.049055	-3.4594	AT2G33800	29.2.1.1.1.1.5	protein.synthesis.ribosomal protein.prokaryotic.chloroplast.30S subunit.S5	ribosomal protein S5 family protein | chr2:14300772-14302430 REVERSE	Ribosomal protein S5 family protein	30S ribosomal protein S5, chloroplastic
Csa05g021480	-1.83396	0.048638	-3.56514	AT2G33800	29.2.1.1.1.1.5	protein.synthesis.ribosomal protein.prokaryotic.chloroplast.30S subunit.S5	ribosomal protein S5 family protein | chr2:14300772-14302430 REVERSE	Ribosomal protein S5 family protein	30S ribosomal protein S5, chloroplastic
Csa08g007900	-3.2624	0.0427919	-9.59578	AT5G15760	29.2.1.1.1.1.83	protein.synthesis.ribosomal protein.prokaryotic.chloroplast.30S subunit.PSRP3	plastid-specific 30S ribosomal protein 3, putative / PSRP-3, putative | chr5:5143053-5144053 FORWARD	Ribosomal protein PSRP-3/Ycf65	30S ribosomal protein 3-2, chloroplastic
Csa09g079560	-1.86037	0.0452932	-3.631	AT1G74970	29.2.1.1.1.1.9	protein.synthesis.ribosomal protein.prokaryotic.chloroplast.30S subunit.S9	Symbols: RPS9, TWN3 | RPS9 (RIBOSOMAL PROTEIN S9); structural constituent of ribosome | chr1:28157530-28159302 REVERSE	ribosomal protein S9	putative ribosomal protein S9
Csa14g042960	-2.08413	0.0376283	-4.24019	AT1G32990	29.2.1.1.1.2.11	protein.synthesis.ribosomal protein.prokaryotic.chloroplast.50S subunit.L11	Symbols: PRPL11 | PRPL11 (PLASTID RIBOSOMAL PROTEIN L11); structural constituent of ribosome | chr1:11955785-11957284 FORWARD	plastid ribosomal protein l11	50S ribosomal protein L11, chloroplastic
Csa03g037280	-1.72555	0.0535014	-3.30706	AT1G32990	29.2.1.1.1.2.11	protein.synthesis.ribosomal protein.prokaryotic.chloroplast.50S subunit.L11	Symbols: PRPL11 | PRPL11 (PLASTID RIBOSOMAL PROTEIN L11); structural constituent of ribosome | chr1:11955785-11957284 FORWARD	plastid ribosomal protein l11	50S ribosomal protein L11, chloroplastic
Csa17g055360	-1.81789	0.0487398	-3.52566	AT1G32990	29.2.1.1.1.2.11	protein.synthesis.ribosomal protein.prokaryotic.chloroplast.50S subunit.L11	Symbols: PRPL11 | PRPL11 (PLASTID RIBOSOMAL PROTEIN L11); structural constituent of ribosome | chr1:11955785-11957284 FORWARD	plastid ribosomal protein l11	50S ribosomal protein L11, chloroplastic
Csa06g008960	-1.68625	0.0535027	-3.2182	AT3G27850	29.2.1.1.1.2.12	protein.synthesis.ribosomal protein.prokaryotic.chloroplast.50S subunit.L12	Symbols: RPL12-C | RPL12-C (ribosomal protein l12-c); structural constituent of ribosome | chr3:10324839-10325713 FORWARD	ribosomal protein L12-C	50S ribosomal protein L12-3, chloroplastic-like
Csa16g048190	-1.75125	0.0527449	-3.3665	AT1G78630	29.2.1.1.1.2.13	protein.synthesis.ribosomal protein.prokaryotic.chloroplast.50S subunit.L13	Symbols: emb1473 | emb1473 (embryo defective 1473); structural constituent of ribosome | chr1:29575956-29577658 FORWARD	Ribosomal protein L13 family protein	50S ribosomal protein L13, chloroplastic-like
Csa17g078950	-1.72535	0.0525164	-3.3066	AT1G48350	29.2.1.1.1.2.18	protein.synthesis.ribosomal protein.prokaryotic.chloroplast.50S subunit.L18	ribosomal protein L18 family protein | chr1:17867204-17868342 FORWARD	Ribosomal L18p/L5e family protein	50S ribosomal protein L18, chloroplastic
Csa14g054360	-1.74122	0.051615	-3.34318	AT1G48350	29.2.1.1.1.2.18	protein.synthesis.ribosomal protein.prokaryotic.chloroplast.50S subunit.L18	ribosomal protein L18 family protein | chr1:17867204-17868342 FORWARD	Ribosomal L18p/L5e family protein	50S ribosomal protein L18, chloroplastic
Csa10g027820	-1.7436	0.0492594	-3.3487	AT4G17560	29.2.1.1.1.2.19	protein.synthesis.ribosomal protein.prokaryotic.chloroplast.50S subunit.L19	ribosomal protein L19 family protein | chr4:9780279-9782183 FORWARD	Ribosomal protein L19 family protein	50S ribosomal protein L19-1, chloroplastic-like
Csa11g102440	-2.00126	0.0422432	-4.00348	AT5G65220	29.2.1.1.1.2.29	protein.synthesis.ribosomal protein.prokaryotic.chloroplast.50S subunit.L29	ribosomal protein L29 family protein | chr5:26061229-26062682 FORWARD	Ribosomal L29 family protein	50S ribosomal protein L29, chloroplastic-like
Csa19g024600	-3.9327	0.0414717	-15.2708	AT3G17465	29.2.1.1.1.2.3	protein.synthesis.ribosomal protein.prokaryotic.chloroplast.50S subunit.L3	Symbols: RPL3P | RPL3P (RIBOSOMAL PROTEIN L3 PLASTID); structural constituent of ribosome | chr3:5977817-5979652 REVERSE	ribosomal protein L3 plastid	50S ribosomal protein L3-2, chloroplastic-like
Csa03g032200	-1.70396	0.051906	-3.25794	AT1G29070	29.2.1.1.1.2.34	protein.synthesis.ribosomal protein.prokaryotic.chloroplast.50S subunit.L34	ribosomal protein L34 family protein | chr1:10149791-10151360 FORWARD	Ribosomal protein L34	50S ribosomal protein L34, chloroplastic-like
Csa14g036630	-1.75013	0.0500245	-3.36388	AT1G29070	29.2.1.1.1.2.34	protein.synthesis.ribosomal protein.prokaryotic.chloroplast.50S subunit.L34	ribosomal protein L34 family protein | chr1:10149791-10151360 FORWARD	Ribosomal protein L34 subfamily B polypeptide 20	50S ribosomal protein L34, chloroplastic-like
Csa17g010700	-1.82412	0.049685	-3.54091	AT1G07320	29.2.1.1.1.2.4	protein.synthesis.ribosomal protein.prokaryotic.chloroplast.50S subunit.L4	Symbols: RPL4 | RPL4; poly(U) binding / structural constituent of ribosome | chr1:2249133-2250529 FORWARD	ribosomal protein L4	ribosomal protein L4	EC:5.2.1.8	Peptidylprolyl isomerase
Csa03g010730	-1.81308	0.0498949	-3.5139	AT1G07320	29.2.1.1.1.2.4	protein.synthesis.ribosomal protein.prokaryotic.chloroplast.50S subunit.L4	Symbols: RPL4 | RPL4; poly(U) binding / structural constituent of ribosome | chr1:2249133-2250529 FORWARD	ribosomal protein L4	ribosomal protein L4	EC:5.2.1.8	Peptidylprolyl isomerase
Csa02g001950	-1.7723	0.0520943	-3.41599	AT4G01310	29.2.1.1.1.2.5	protein.synthesis.ribosomal protein.prokaryotic.chloroplast.50S subunit.L5	ribosomal protein L5 family protein | chr4:543970-545547 REVERSE	Ribosomal L5P family protein	50S ribosomal protein L5, chloroplastic
Csa08g053660	-1.87704	0.0456181	-3.67319	AT4G01310	29.2.1.1.1.2.5	protein.synthesis.ribosomal protein.prokaryotic.chloroplast.50S subunit.L5	ribosomal protein L5 family protein | chr4:543970-545547 REVERSE	Ribosomal L5P family protein	50S ribosomal protein L5, chloroplastic
Csa04g024710	-1.87251	0.0456008	-3.66168	AT3G44890	29.2.1.1.1.2.9	protein.synthesis.ribosomal protein.prokaryotic.chloroplast.50S subunit.L9	Symbols: RPL9 | RPL9 (RIBOSOMAL PROTEIN L9); structural constituent of ribosome | chr3:16386434-16388466 FORWARD	ribosomal protein L9 subfamily A polypeptide 8	50S ribosomal protein L9, chloroplastic
Csa09g088210	-1.6842	0.0548704	-3.21362	AT2G24090	29.2.1.1.3.2.35	protein.synthesis.ribosomal protein.prokaryotic.unknown organellar.50S subunit.L35	ribosomal protein L35 family protein | chr2:10241964-10243614 FORWARD	Ribosomal protein L35	50S ribosomal protein L35, chloroplastic-like
Csa16g045670	-1.71126	0.0474176	-3.27447	AT2G24060	29.2.3	protein.synthesis.initiation	translation initiation factor 3 (IF-3) family protein | chr2:10229385-10231563 FORWARD	Translation initiation factor 3 protein	putative chloroplast initiation factor 3
Csa09g092090	-2.54056	0.0516174	-5.81813	AT2G25880	29.4.1	protein.postranslational modification.kinase	Symbols: AtAUR2 | AtAUR2 (AtAurora2); histone kinase(H3-S10 specific) / kinase | chr2:11034652-11036910 REVERSE	ataurora2	serine/threonine-protein kinase Aurora-1	EC:2.7.11	Transferring phosphorus-containing groups
Csa18g005570	-2.55704	0.0316808	-5.88501	AT5G45640	29.5.1	protein.degradation.subtilases	subtilase family protein | chr5:18507489-18511616 REVERSE	Subtilisin-like serine endopeptidase family protein	subtilase family protein	EC:3.4.21	Acting on peptide bonds (peptidases)
Csa05g041530	-2.25474	0.0376283	-4.77248	AT2G27420	29.5.3	protein.degradation.cysteine protease	cysteine proteinase, putative | chr2:11726144-11727614 REVERSE	Cysteine proteinases superfamily protein	Cysteine proteinases superfamily protein	EC:3.4.22	Acting on peptide bonds (peptidases)
Csa07g060990	-2.62083	0.0278527	-6.15103	AT2G27420	29.5.3	protein.degradation.cysteine protease	cysteine proteinase, putative | chr2:11726144-11727614 REVERSE	Cysteine proteinases superfamily protein	Cysteine proteinases superfamily protein	EC:3.4.22	Acting on peptide bonds (peptidases)
Csa13g048470	-2.02777	0.0409098	-4.07775	AT4G11320	29.5.3	protein.degradation.cysteine protease	cysteine proteinase, putative | chr4:6887254-6889059 FORWARD	Papain family cysteine protease	probable cysteine protease RDL5	EC:3.4.22	Acting on peptide bonds (peptidases)
Csa08g043550	-3.55135	0.0234691	-11.7237	AT4G11320	29.5.3	protein.degradation.cysteine protease	cysteine proteinase, putative | chr4:6887254-6889059 FORWARD	Papain family cysteine protease	probable cysteine protease RDL5	EC:3.4.22	Acting on peptide bonds (peptidases)
Csa01g013830	-1.83834	0.0526177	-3.57598	AT3G12700	29.5.4	protein.degradation.aspartate protease	aspartyl protease family protein | chr3:4037070-4039134 FORWARD	Eukaryotic aspartyl protease family protein	aspartyl protease family protein 2-like	EC:3.4.23	Acting on peptide bonds (peptidases)
Csa04g049220	-2.71899	0.026559	-6.58411	AT2G35780	29.5.5	protein.degradation.serine protease	Symbols: scpl26 | scpl26 (serine carboxypeptidase-like 26); serine-type carboxypeptidase | chr2:15037662-15040127 REVERSE	serine carboxypeptidase-like 26	serine carboxypeptidase-like 26	EC:3.4.21;EC:3.4.16	Acting on peptide bonds (peptidases);Acting on peptide bonds (peptidases)
Csa09g093800	-1.80564	0.0466602	-3.49583	AT1G79560	29.5.7	protein.degradation.metalloprotease	Symbols: EMB1047, FTSH12 | FTSH12 (FTSH PROTEASE 12); ATP-dependent peptidase/ ATPase/ metallopeptidase | chr1:29926794-29932585 FORWARD	FTSH protease 12	ATP-dependent zinc metalloprotease FTSH 12, chloroplastic	EC:3.4.24;EC:3.6.1.3;EC:3.6.1.15	Acting on peptide bonds (peptidases);Adenosinetriphosphatase;Nucleoside-triphosphate phosphatase
Csa18g039170	-1.89268	0.0500378	-3.71326	AT5G65450	29.5.11	protein.degradation.ubiquitin	Symbols: UBP17 | UBP17 (UBIQUITIN-SPECIFIC PROTEASE 17); cysteine-type endopeptidase/ ubiquitin thiolesterase/ zinc ion binding | chr5:26157863-26161096 FORWARD	ubiquitin-specific protease 17	ubiquitin-specific protease 17	EC:3.4.19.12	Ubiquitinyl hydrolase 1
Csa10g004820	-2.75468	0.0284321	-6.74904	AT4G36410	29.5.11.3	protein.degradation.ubiquitin.E2	Symbols: UBC17 | UBC17 (UBIQUITIN-CONJUGATING ENZYME 17); small conjugating protein ligase/ ubiquitin-protein ligase | chr4:17201922-17202988 FORWARD	ubiquitin-conjugating enzyme 17	probable ubiquitin-conjugating enzyme E2 17
Csa01g035790	-2.26335	0.0421181	-4.80103	AT2G15260	29.5.11.4.2	protein.degradation.ubiquitin.E3.RING	zinc finger (C3HC4-type RING finger) family protein | chr2:6630528-6634008 FORWARD	RING/U-box superfamily protein	RING/U-box superfamily protein
Csa15g071220	-6.50969	0.0234691	-91.1199	AT2G15260	29.5.11.4.2	protein.degradation.ubiquitin.E3.RING	zinc finger (C3HC4-type RING finger) family protein | chr2:6630528-6634008 FORWARD	Putative Protein	PREDICTED: uncharacterized protein LOC104748711
Csa17g014660	-2.59581	0.0523586	-6.0453	AT1G10780	29.5.11.4.3.2	protein.degradation.ubiquitin.E3.SCF.FBOX	F-box family protein | chr1:3592746-3595077 REVERSE	F-box/RNI-like superfamily protein	F-box protein At1g10780-like
Csa17g060870	-2.03504	0.0535601	-4.09834	AT1G31350	29.5.11.4.3.2	protein.degradation.ubiquitin.E3.SCF.FBOX	F-box family protein | chr1:11221335-11222786 REVERSE	KAR-UP F-box 1	F-box/kelch-repeat protein SKIP25-like
Csa03g034780	-2.15757	0.0398299	-4.46163	AT1G31350	29.5.11.4.3.2	protein.degradation.ubiquitin.E3.SCF.FBOX	F-box family protein | chr1:11221335-11222786 REVERSE	KAR-UP F-box 1	F-box/kelch-repeat protein SKIP25-like
Csa08g054330	-3.6111	0.0356965	-12.2193	AT5G10250	30.11	signalling.light	Symbols: DOT3 | DOT3 (DEFECTIVELY ORGANIZED TRIBUTARIES 3); protein binding / signal transducer | chr5:3217028-3219368 REVERSE	Phototropic-responsive NPH3 family protein	Phototropic-responsive NPH3 family protein
Csa20g015540	-2.62421	0.0322299	-6.16545	AT5G10250	30.11	signalling.light	Symbols: DOT3 | DOT3 (DEFECTIVELY ORGANIZED TRIBUTARIES 3); protein binding / signal transducer | chr5:3217028-3219368 REVERSE	Phototropic-responsive NPH3 family protein	Phototropic-responsive NPH3 family protein
Csa03g059450	-2.34469	0.0398114	-5.07952	AT1G52410	30.3	signalling.calcium	Symbols: TSA1 | TSA1 (TSK-ASSOCIATING PROTEIN 1); calcium ion binding / protein binding | chr1:19520728-19525624 FORWARD	TSK-associating protein 1	tsk-associating protein 1
Csa07g039770	-3.59697	0.0527902	-12.1003	AT1G72670	30.3	signalling.calcium	Symbols: iqd8 | iqd8 (IQ-domain 8); calmodulin binding | chr1:27356683-27358853 REVERSE	IQ-domain 8	IQ-domain 8
Csa07g040830	-2.20445	0.0334687	-4.609	AT1G73630	30.3	signalling.calcium	calcium-binding protein, putative | chr1:27684736-27685453 FORWARD	EF hand calcium-binding protein family	probable calcium-binding protein CML26
Csa16g036370	-2.32589	0.0308806	-5.01374	AT1G73630	30.3	signalling.calcium	calcium-binding protein, putative | chr1:27684736-27685453 FORWARD	EF hand calcium-binding protein family	probable calcium-binding protein CML26
Csa04g034690	-1.87354	0.040611	-3.6643	AT3G49260	30.3	signalling.calcium	Symbols: iqd21 | iqd21 (IQ-domain 21); calmodulin binding | chr3:18262430-18266021 FORWARD	IQ-domain 21	IQ-domain 21
Csa09g051670	-1.99036	0.0362919	-3.97337	AT3G49260	30.3	signalling.calcium	Symbols: iqd21 | iqd21 (IQ-domain 21); calmodulin binding | chr3:18262430-18266021 FORWARD	IQ-domain 21	IQ-domain 21
Csa06g023220	-2.07067	0.0336093	-4.20081	AT3G49260	30.3	signalling.calcium	Symbols: iqd21 | iqd21 (IQ-domain 21); calmodulin binding | chr3:18262430-18266021 FORWARD	IQ-domain 21	IQ-domain 21
Csa18g028640	-2.17172	0.032167	-4.50562	AT5G56040	30.2.11	signalling.receptor kinases.leucine rich repeat XI	leucine-rich repeat protein kinase, putative | chr5:22694878-22698628 FORWARD	Leucine-rich receptor-like protein kinase family protein	probable LRR receptor-like serine/threonine-protein kinase At4g26540	EC:2.7.11	Transferring phosphorus-containing groups
Csa16g047900	-1.61855	0.0518732	-3.07067	AT2G26330	30.2.13	signalling.receptor kinases.leucine rich repeat XIII	Symbols: ER, QRP1 | ER (ERECTA); transmembrane receptor protein kinase | chr2:11208183-11213971 REVERSE	Leucine-rich receptor-like protein kinase family protein	LRR receptor-like serine/threonine-protein kinase ERECTA	EC:2.7.11;EC:1.3.1.74	Transferring phosphorus-containing groups;2-alkenal reductase (NAD(P)(+))
Csa09g092460	-1.87148	0.0429293	-3.65907	AT2G26330	30.2.13	signalling.receptor kinases.leucine rich repeat XIII	Symbols: ER, QRP1 | ER (ERECTA); transmembrane receptor protein kinase | chr2:11208183-11213971 REVERSE	Leucine-rich receptor-like protein kinase family protein	LRR receptor-like serine/threonine-protein kinase ERECTA	EC:2.7.11;EC:1.3.1.74	Transferring phosphorus-containing groups;2-alkenal reductase (NAD(P)(+))
Csa08g057260	-2.16124	0.0515983	-4.47298	AT5G07180	30.2.13	signalling.receptor kinases.leucine rich repeat XIII	Symbols: ERL2 | ERL2 (ERECTA-LIKE 2); kinase | chr5:2227571-2233417 REVERSE	ERECTA-like 2	LRR receptor-like serine/threonine-protein kinase ERL2	EC:2.7.11	Transferring phosphorus-containing groups
Csa10g026960	-3.66398	0.0405513	-12.6756	AT4G18250	30.2.15	signalling.receptor kinases.thaumatin like	receptor serine/threonine kinase, putative | chr4:10087343-10091963 REVERSE	receptor serine/threonine kinase putative	LEAF RUST 10 DISEASE-RESISTANCE LOCUS RECEPTOR-LIKE PROTEIN KINASE-like 2.4	EC:2.7.11	Transferring phosphorus-containing groups
Csa16g007960	-1.64828	0.0536002	-3.13459	AT2G33330	30.2.17	signalling.receptor kinases.DUF 26	Symbols: PDLP3 | PDLP3 (PLASMODESMATA-LOCATED PROTEIN 3) | chr2:14122890-14125137 REVERSE	plasmodesmata-located protein 3	cysteine-rich repeat secretory protein 11 isoform X1
Csa05g023130	-2.27905	0.0314664	-4.8536	AT2G33330	30.2.17	signalling.receptor kinases.DUF 26	Symbols: PDLP3 | PDLP3 (PLASMODESMATA-LOCATED PROTEIN 3) | chr2:14122890-14125137 REVERSE	plasmodesmata-located protein 3	cysteine-rich repeat secretory protein 11 isoform X1
Csa02g005660	-3.00157	0.032078	-8.00869	AT4G02410	30.2.19	signalling.receptor kinases.legume-lectin	lectin protein kinase family protein | chr4:1059889-1062153 REVERSE	Concanavalin A-like lectin protein kinase family protein	L-type lectin-domain containing receptor kinase IV.4-like	EC:2.7.11	Transferring phosphorus-containing groups
Csa03g025080	-2.69303	0.0347845	-6.46671	AT1G21270	30.2.25	signalling.receptor kinases.wall associated kinase	Symbols: WAK2 | WAK2; ATP binding / calcium ion binding / protein kinase/ protein serine/threonine kinase | chr1:7444931-7447549 FORWARD	wall-associated kinase 2	wall-associated receptor kinase 2-like	EC:2.7.11	Transferring phosphorus-containing groups
Csa17g027170	-2.34244	0.0347299	-5.07159	AT1G21270	30.2.25	signalling.receptor kinases.wall associated kinase	Symbols: WAK2 | WAK2; ATP binding / calcium ion binding / protein kinase/ protein serine/threonine kinase | chr1:7444931-7447549 FORWARD	wall-associated kinase 2	wall-associated receptor kinase 2-like	EC:2.7.11	Transferring phosphorus-containing groups
Csa06g030770	-4.19286	0.0299788	-18.2885	AT3G56100	30.2.3	signalling.receptor kinases.leucine rich repeat III	Symbols: MRLK, IMK3 | MRLK (MERISTEMATIC RECEPTOR-LIKE KINASE); ATP binding / protein binding / protein kinase/ protein serine/threonine kinase | chr3:20816931-20819517 REVERSE	meristematic receptor-like kinase	probable leucine-rich repeat receptor-like protein kinase IMK3	EC:2.7.11	Transferring phosphorus-containing groups
Csa08g006210	-1.82015	0.0490167	-3.53118	AT5G14210	30.2.6	signalling.receptor kinases.leucine rich repeat VI	leucine-rich repeat transmembrane protein kinase, putative | chr5:4578378-4581374 REVERSE	Leucine-rich repeat protein kinase family protein	probable inactive leucine-rich repeat receptor-like protein kinase At3g03770
Csa20g020660	-1.87553	0.0482767	-3.66935	AT5G14210	30.2.6	signalling.receptor kinases.leucine rich repeat VI	leucine-rich repeat transmembrane protein kinase, putative | chr5:4578378-4581374 REVERSE	Leucine-rich repeat protein kinase family protein	probable inactive leucine-rich repeat receptor-like protein kinase At3g03770
Csa17g016680	-2.84022	0.0327819	-7.16131	AT1G12460	30.2.7	signalling.receptor kinases.leucine rich repeat VII	leucine-rich repeat transmembrane protein kinase, putative | chr1:4247249-4250630 FORWARD	Leucine-rich repeat protein kinase family protein	probable LRR receptor-like serine/threonine-protein kinase At1g12460	EC:2.7.11	Transferring phosphorus-containing groups
Csa03g016210	-2.33176	0.0478648	-5.03418	AT1G12460	30.2.7	signalling.receptor kinases.leucine rich repeat VII	leucine-rich repeat transmembrane protein kinase, putative | chr1:4247249-4250630 FORWARD	Leucine-rich repeat protein kinase family protein	probable LRR receptor-like serine/threonine-protein kinase At1g12460	EC:2.7.11;EC:1.3.1.74	Transferring phosphorus-containing groups;2-alkenal reductase (NAD(P)(+))
Csa09g080260	-2.67889	0.0397799	-6.40364	AT1G75640	30.2.7	signalling.receptor kinases.leucine rich repeat VII	leucine-rich repeat family protein / protein kinase family protein | chr1:28403466-28407051 REVERSE	Leucine-rich receptor-like protein kinase family protein 5'-nucleotidase	probable LRR receptor-like serine/threonine-protein kinase At4g36180
Csa11g005510	-1.87662	0.0544817	-3.67213	AT4G36180	30.2.7	signalling.receptor kinases.leucine rich repeat VII	leucine-rich repeat family protein | chr4:17120085-17123841 REVERSE	Leucine-rich receptor-like protein kinase family protein	probable LRR receptor-like serine/threonine-protein kinase At4g36180	EC:2.7.11	Transferring phosphorus-containing groups
Csa03g055620	-2.56934	0.0263367	-5.93538	AT1G49730	30.2.99	signalling.receptor kinases.misc	protein kinase family protein | chr1:18402506-18405681 REVERSE	Protein kinase superfamily protein	probable receptor-like protein kinase At1g49730 isoform X2	EC:2.7.11	Transferring phosphorus-containing groups
Csa17g011050	-1.87568	0.0466554	-3.66975	AT1G07660	31.1	cell.organisation	histone H4 | chr1:2368837-2369734 FORWARD	Histone superfamily protein	histone H4
Csa17g011250	-2.68436	0.0287106	-6.42794	AT1G07820	31.1	cell.organisation	histone H4 | chr1:2421218-2421943 REVERSE	Histone superfamily protein	histone H4
Csa17g024350	-2.80289	0.0504649	-6.97836	AT1G18550	31.1	cell.organisation	ATP binding / microtubule motor | chr1:6381503-6384340 REVERSE	ATP binding microtubule motor family protein	kinesin-like protein KIN-8A	EC:3.6.1.3;EC:3.6.1.15	Adenosinetriphosphatase;Nucleoside-triphosphate phosphatase
Csa03g023900	-2.39837	0.0507808	-5.27207	AT1G20060	31.1	cell.organisation	ATP binding / microtubule motor | chr1:6950655-6956293 REVERSE	ATP binding microtubule motor family protein	ATP binding microtubule motor family protein	EC:3.6.1.3;EC:3.6.1.15	Adenosinetriphosphatase;Nucleoside-triphosphate phosphatase
Csa17g025920	-2.39497	0.0526984	-5.25967	AT1G20060	31.1	cell.organisation	ATP binding / microtubule motor | chr1:6950655-6956293 REVERSE	ATP binding microtubule motor family protein	kinesin-like protein KIN-6 isoform X3	EC:3.6.1.3;EC:3.6.1.15	Adenosinetriphosphatase;Nucleoside-triphosphate phosphatase
Csa05g016770	-1.6797	0.0496629	-3.2036	AT2G37080	31.1	cell.organisation	myosin heavy chain-related | chr2:15581386-15585186 REVERSE	ROP interactive partner 3	interactor of constitutive active ROPs 2, chloroplastic-like
Csa19g013740	-2.74189	0.0502069	-6.68945	AT3G10180	31.1	cell.organisation	kinesin motor protein-related | chr3:3143474-3154644 REVERSE	P-loop containing nucleoside triphosphate hydrolases superfamily protein	P-loop containing nucleoside triphosphate hydrolases superfamily protein	EC:3.6.1.3;EC:3.6.1.15	Adenosinetriphosphatase;Nucleoside-triphosphate phosphatase
Csa07g004040	-3.04327	0.0548984	-8.24357	AT3G60840	31.1	cell.organisation	Symbols: MAP65-4 | MAP65-4 (MICROTUBULE-ASSOCIATED PROTEIN 65-4) | chr3:22477573-22480463 REVERSE	microtubule-associated protein 65-4	65-kDa microtubule-associated protein 4
Csa05g095560	-1.79964	0.0498137	-3.48134	AT3G63190	31.2	cell.division	Symbols: RRF | RRF (RIBOSOME RECYCLING FACTOR, CHLOROPLAST PRECURSOR) | chr3:23342582-23344773 REVERSE	ribosome recycling factor chloroplast precursor	ribosome-recycling factor, chloroplastic
Csa07g001440	-2.3461	0.0310994	-5.08448	AT3G63190	31.2	cell.division	Symbols: RRF | RRF (RIBOSOME RECYCLING FACTOR, CHLOROPLAST PRECURSOR) | chr3:23342582-23344773 REVERSE	ribosome recycling factor chloroplast precursor	ribosome-recycling factor, chloroplastic-like
Csa12g009530	-1.97832	0.0472468	-3.94033	AT4G34160	31.2	cell.division	Symbols: CYCD3;1, CYCD3 | CYCD3;1 (CYCLIN D3;1); cyclin-dependent protein kinase regulator/ protein binding | chr4:16357639-16359555 FORWARD	CYCLIN D3	cyclin delta-3
Csa05g089240	-1.72328	0.0525164	-3.30187	AT1G70210	31.3	cell.cycle	Symbols: CYCD1;1 | CYCD1;1 (CYCLIN D1;1); cyclin-dependent protein kinase regulator | chr1:26439864-26442829 FORWARD	CYCLIN D1	cyclin-D1-1-like isoform X1
Csa08g027640	-1.70121	0.0529965	-3.25174	AT5G26850	31.3	cell.cycle	INVOLVED IN: biological_process unknown; LOCATED IN: chloroplast; EXPRESSED IN: 23 plant structures; EXPRESSED DURING: 13 growth stages; BEST Arabidopsis thaliana protein match is: cyclin-related (TAIR:AT2G41830.1); Has 199 Blast hits to 197 proteins in 66 species: Archae - 0; Bacteria - 0; Metazoa - 113; Fungi - 19; Plants - 59; Viruses - 0; Other Eukaryotes - 8 (source: NCBI BLink). | chr5:9445…	Uncharacterized protein	protein EFR3 homolog B-like isoform X1
Csa13g034820	-1.79105	0.0486953	-3.46067	AT5G26850	31.3	cell.cycle	INVOLVED IN: biological_process unknown; LOCATED IN: chloroplast; EXPRESSED IN: 23 plant structures; EXPRESSED DURING: 13 growth stages; BEST Arabidopsis thaliana protein match is: cyclin-related (TAIR:AT2G41830.1); Has 199 Blast hits to 197 proteins in 66 species: Archae - 0; Bacteria - 0; Metazoa - 113; Fungi - 19; Plants - 59; Viruses - 0; Other Eukaryotes - 8 (source: NCBI BLink). | chr5:9445…	Uncharacterized protein	protein EFR3 homolog B-like isoform X1
Csa19g022300	-1.67816	0.0496772	-3.20019	AT3G15520	31.3.1	cell.cycle.peptidylprolyl isomerase	peptidyl-prolyl cis-trans isomerase TLP38, chloroplast / thylakoid lumen PPIase of 38 kDa / cyclophilin / rotamase | chr3:5249599-5252506 REVERSE	Cyclophilin-like peptidyl-prolyl cis-trans isomerase family protein	peptidyl-prolyl cis-trans isomerase CYP37, chloroplastic isoform X1	EC:5.2.1.8	Peptidylprolyl isomerase
Csa05g094290	-1.7569	0.0517457	-3.3797	AT3G62030	31.3.1	cell.cycle.peptidylprolyl isomerase	Symbols: ROC4 | peptidyl-prolyl cis-trans isomerase, chloroplast / cyclophilin / rotamase / cyclosporin A-binding protein (ROC4) | chr3:22973004-22975378 FORWARD	rotamase CYP 4	peptidyl-prolyl cis-trans isomerase CYP20-3, chloroplastic	EC:5.2.1.8	Peptidylprolyl isomerase
Csa07g002580	-1.97589	0.0410851	-3.93372	AT3G62030	31.3.1	cell.cycle.peptidylprolyl isomerase	Symbols: ROC4 | peptidyl-prolyl cis-trans isomerase, chloroplast / cyclophilin / rotamase / cyclosporin A-binding protein (ROC4) | chr3:22973004-22975378 FORWARD	rotamase CYP 4	peptidyl-prolyl cis-trans isomerase CYP20-3, chloroplastic	EC:5.2.1.8	Peptidylprolyl isomerase
Csa11g070700	-1.71429	0.0492594	-3.28134	AT5G44020	33.1	development.storage proteins	acid phosphatase class B family protein | chr5:17712409-17714336 FORWARD	HAD superfamily subfamily IIIB acid phosphatase	acid phosphatase 1-like	EC:3.1.3.41;EC:3.1.3.2	4-nitrophenylphosphatase;Acid phosphatase
Csa20g070060	-1.83655	0.0425844	-3.57154	AT5G44020	33.1	development.storage proteins	acid phosphatase class B family protein | chr5:17712409-17714336 FORWARD	HAD superfamily subfamily IIIB acid phosphatase	acid phosphatase 1-like	EC:3.1.3.41;EC:3.1.3.2	4-nitrophenylphosphatase;Acid phosphatase
Csa17g010440	-2.265	0.0359539	-4.80653	AT1G07050	33.99	development.unspecified	CONSTANS-like protein-related | chr1:2164188-2165239 REVERSE	CCT motif family protein	CCT motif family protein
Csa14g008460	-2.26876	0.0347845	-4.81909	AT1G07050	33.99	development.unspecified	CONSTANS-like protein-related | chr1:2164188-2165239 REVERSE	CCT motif family protein	CCT motif family protein
Csa03g010440	-2.73309	0.0322459	-6.64879	AT1G07050	33.99	development.unspecified	CONSTANS-like protein-related | chr1:2164188-2165239 REVERSE	CCT motif family protein	CCT motif family protein
Csa17g010860	-3.43354	0.0436868	-10.8044	AT1G07490	33.99	development.unspecified	Symbols: RTFL3, DVL9 | RTFL3 (ROTUNDIFOLIA LIKE 3) | chr1:2301380-2302021 REVERSE	ROTUNDIFOLIA like 3	cell wall integrity and stress response component 1-like
Csa14g063740	-1.84984	0.0510653	-3.60461	AT1G53230	33.99	development.unspecified	Symbols: TCP3 | TCP3; transcription factor | chr1:19849788-19851725 REVERSE	TEOSINTE BRANCHED 1cycloidea and PCF transcription factor 3	TCP family transcription factor 4
Csa05g089270	-1.8734	0.0427357	-3.66394	AT1G70260	33.99	development.unspecified	nodulin MtN21 family protein | chr1:26456844-26459450 REVERSE	nodulin MtN21 /EamA-like transporter family protein	WAT1-related protein At1g70260
Csa07g059790	-3.28121	0.0452659	-9.72168	AT1G80080	33.99	development.unspecified	Symbols: TMM, AtRLP17 | TMM (TOO MANY MOUTHS); protein binding / receptor | chr1:30128005-30129591 REVERSE	Leucine-rich repeat (LRR) family protein	protein TOO MANY MOUTHS
Csa05g008720	-2.27404	0.0332518	-4.83677	AT2G42840	33.99	development.unspecified	Symbols: PDF1 | PDF1 (PROTODERMAL FACTOR 1) | chr2:17826116-17827536 REVERSE	protodermal factor 1	protodermal factor 1-like
Csa06g048990	-2.14844	0.033779	-4.43348	AT2G42840	33.99	development.unspecified	Symbols: PDF1 | PDF1 (PROTODERMAL FACTOR 1) | chr2:17826116-17827536 REVERSE	protodermal factor 1	protodermal factor 1-like
Csa05g004070	-2.48845	0.0367017	-5.61175	AT2G45190	33.99	development.unspecified	Symbols: AFO, FIL, YAB1 | AFO (ABNORMAL FLORAL ORGANS); protein binding / transcription factor/ transcription regulator | chr2:18628265-18630712 REVERSE	Plant-specific transcription factor YABBY family protein	axial regulator YABBY 1 isoform X1
Csa19g006780	-1.96608	0.0450315	-3.90704	AT3G04630	33.99	development.unspecified	Symbols: WDL1 | WDL1 | chr3:1258546-1260871 FORWARD	WVD2-like 1	WVD2-like 1
Csa06g023690	-1.68102	0.0527454	-3.20655	AT3G49670	33.99	development.unspecified	Symbols: BAM2 | BAM2 (BARELY ANY MERISTEM 2); ATP binding / protein binding / protein kinase/ protein serine/threonine kinase | chr3:18417568-18421106 FORWARD	Leucine-rich receptor-like protein kinase family protein	Leucine-rich receptor-like protein kinase family protein	EC:2.7.11	Transferring phosphorus-containing groups
Csa04g035190	-1.71659	0.048718	-3.28658	AT3G49670	33.99	development.unspecified	Symbols: BAM2 | BAM2 (BARELY ANY MERISTEM 2); ATP binding / protein binding / protein kinase/ protein serine/threonine kinase | chr3:18417568-18421106 FORWARD	Leucine-rich receptor-like protein kinase family protein	Leucine-rich receptor-like protein kinase family protein	EC:2.7.11	Transferring phosphorus-containing groups
Csa07g005600	-2.54534	0.0488524	-5.83746	AT3G59550	33.99	development.unspecified	Symbols: SYN3, ATRAD21.2, ATSYN3 | SYN3 | chr3:21997054-22000678 FORWARD	Rad21/Rec8-like family protein	sister chromatid cohesion 1 protein 3-like
Csa16g006400	-2.74359	0.0472468	-6.69735	AT3G59550	33.99	development.unspecified	Symbols: SYN3, ATRAD21.2, ATSYN3 | SYN3 | chr3:21997054-22000678 FORWARD	Rad21/Rec8-like family protein	sister chromatid cohesion 1 protein 3-like
Csa12g011440	-1.95074	0.0405949	-3.86574	AT4G33400	33.99	development.unspecified	dem protein-related / defective embryo and meristems protein-related | chr4:16077917-16080521 REVERSE	Vacuolar import/degradation Vid27-related protein	protein CYPRO4-like
Csa11g057270	-1.87098	0.0442927	-3.65782	AT5G40240	33.99	development.unspecified	nodulin MtN21 family protein | chr5:16082125-16084581 REVERSE	nodulin MtN21 /EamA-like transporter family protein	nodulin MtN21 /EamA-like transporter family protein
Csa02g051570	-3.77379	0.0500886	-13.678	AT5G53950	33.99	development.unspecified	Symbols: CUC2, ANAC098 | CUC2 (CUP-SHAPED COTYLEDON 2); transcription factor | chr5:21901966-21903823 REVERSE	NAC (No Apical Meristem) domain transcriptional regulator superfamily protein	protein CUP-SHAPED COTYLEDON 2-like
Csa17g039080	-2.85578	0.0292615	-7.23896	AT1G28230	34.1	transport.nucleotides	Symbols: PUP1, ATPUP1 | PUP1 (PURINE PERMEASE 1); purine nucleoside transmembrane transporter/ purine transmembrane transporter | chr1:9862073-9864606 REVERSE	purine permease 1	purine permease 1
Csa12g017110	-3.06569	0.0282667	-8.37267	AT4G30110	34.12	transport.metal	Symbols: HMA2 | HMA2; cadmium-transporting ATPase | chr4:14720241-14724584 REVERSE	heavy metal atpase 2	cadmium/zinc-transporting ATPase HMA2	EC:3.6.1.3;EC:3.6.3.3;EC:3.6.1.15;EC:3.6.3.5	Adenosinetriphosphatase;Cadmium-exporting ATPase;Nucleoside-triphosphate phosphatase;Zinc-exporting ATPase
Csa06g044860	-2.32106	0.0313415	-4.997	AT2G40460	34.13	transport.peptides and oligopeptides	proton-dependent oligopeptide transport (POT) family protein | chr2:16896907-16901280 FORWARD	Major facilitator superfamily protein	protein NRT1/ PTR FAMILY 5.1-like isoform X1
Csa02g070930	-4.08447	0.0234691	-16.9648	AT5G62730	34.13	transport.peptides and oligopeptides	proton-dependent oligopeptide transport (POT) family protein | chr5:25197494-25200033 FORWARD	Major facilitator superfamily protein	protein NRT1/ PTR FAMILY 4.7
Csa18g036150	-4.50531	0.0234691	-22.7108	AT5G62730	34.13	transport.peptides and oligopeptides	proton-dependent oligopeptide transport (POT) family protein | chr5:25197494-25200033 FORWARD	Major facilitator superfamily protein	protein NRT1/ PTR FAMILY 4.7
Csa11g099550	-4.25098	0.0234691	-19.0402	AT5G62730	34.13	transport.peptides and oligopeptides	proton-dependent oligopeptide transport (POT) family protein | chr5:25197494-25200033 FORWARD	Major facilitator superfamily protein	protein NRT1/ PTR FAMILY 4.7
Csa15g007930	-2.8992	0.0434176	-7.46013	AT3G06370	34.14	transport.unspecified cations	Symbols: NHX4, ATNHX4 | NHX4 (SODIUM HYDROGEN EXCHANGER 4); sodium ion transmembrane transporter/ sodium:hydrogen antiporter | chr3:1930396-1934073 REVERSE	sodium hydrogen exchanger 4	sodium/hydrogen exchanger 3
Csa04g016540	-2.67917	0.0383723	-6.40486	AT3G28345	34.16	transport.ABC transporters and multidrug resistance systems	ABC transporter family protein | chr3:10593753-10598775 REVERSE	ABC transporter family protein	ABC transporter B family member 15	EC:3.6.1.3;EC:3.6.1.15	Adenosinetriphosphatase;Nucleoside-triphosphate phosphatase
Csa12g033660	-3.60543	0.0406981	-12.1714	AT4G23030	34.16	transport.ABC transporters and multidrug resistance systems	MATE efflux protein-related | chr4:12072857-12074365 FORWARD	MATE efflux family protein	protein DETOXIFICATION 49
Csa07g040410	-3.19746	0.0511138	-9.17345	AT1G73220	34.2	transporter.sugars	Symbols: AtOCT1 | AtOCT1 (Arabidopsis thaliana ORGANIC CATION/CARNITINE TRANSPORTER1); carbohydrate transmembrane transporter/ carnitine transporter/ transporter | chr1:27538276-27540235 FORWARD	organic cation/carnitine transporter1	organic cation/carnitine transporter 1-like
Csa06g038320	-1.6737	0.0501479	-3.19031	AT2G35740	34.2	transporter.sugars	Symbols: ATINT3, INT3 | INT3 (NOSITOL TRANSPORTER 3); carbohydrate transmembrane transporter/ sugar:hydrogen symporter | chr2:15024489-15026414 REVERSE	nositol transporter 3	probable inositol transporter 3
Csa09g058910	-3.27545	0.0247376	-9.68296	AT3G51870	34.21	binding / transporter | chr3:19243950-19246936 FORWARD	binding / transporter | chr3:19243950-19246936 FORWARD	Mitochondrial substrate carrier family protein	probable envelope ADP,ATP carrier protein, chloroplastic
Csa04g037690	-3.94559	0.0234691	-15.4078	AT3G51870	34.21	binding / transporter | chr3:19243950-19246936 FORWARD	binding / transporter | chr3:19243950-19246936 FORWARD	Mitochondrial substrate carrier family protein subfamily A polypeptide 8	probable envelope ADP,ATP carrier protein, chloroplastic
Csa06g026070	-3.0099	0.0251986	-8.05511	AT3G51870	34.21	binding / transporter | chr3:19243950-19246936 FORWARD	binding / transporter | chr3:19243950-19246936 FORWARD	Mitochondrial substrate carrier family protein	probable envelope ADP,ATP carrier protein, chloroplastic
Csa16g041560	-4.02833	0.0255309	-16.3173	AT1G77380	34.3	transport.amino acids	Symbols: AAP3, ATAAP3 | AAP3; amino acid transmembrane transporter | chr1:29074888-29077390 REVERSE	amino acid permease 3	amino acid permease 3
Csa09g084120	-2.33296	0.0445786	-5.03838	AT1G77380	34.3	transport.amino acids	Symbols: AAP3, ATAAP3 | AAP3; amino acid transmembrane transporter | chr1:29074888-29077390 REVERSE	amino acid permease 3	amino acid permease 3
Csa09g064620	-5.31963	0.0251986	-39.9365	AT3G54830	34.3	transport.amino acids	amino acid transporter family protein | chr3:20311901-20315030 REVERSE	Transmembrane amino acid transporter family protein	vacuolar amino acid transporter 1
Csa04g040990	-3.46749	0.0249994	-11.0616	AT3G54830	34.3	transport.amino acids	amino acid transporter family protein | chr3:20311901-20315030 REVERSE	Transmembrane amino acid transporter family protein	vacuolar amino acid transporter 1
Csa06g029330	-4.26114	0.0286434	-19.1748	AT3G54830	34.3	transport.amino acids	amino acid transporter family protein | chr3:20311901-20315030 REVERSE	Transmembrane amino acid transporter family protein	vacuolar amino acid transporter 1
Csa08g062880	-1.8846	0.041743	-3.69251	AT5G01240	34.3	transport.amino acids	amino acid permease, putative | chr5:97894-101835 FORWARD	like AUXIN RESISTANT 1	auxin transporter-like protein 1
Csa08g055430	-1.64473	0.0529425	-3.1269	AT5G09220	34.3	transport.amino acids	Symbols: AAP2 | AAP2 (AMINO ACID PERMEASE 2); amino acid transmembrane transporter | chr5:2866252-2869054 FORWARD	amino acid permease 2	amino acid permease 2
Csa20g012380	-2.40161	0.0287863	-5.28391	AT5G09220	34.3	transport.amino acids	Symbols: AAP2 | AAP2 (AMINO ACID PERMEASE 2); amino acid transmembrane transporter | chr5:2866252-2869054 FORWARD	amino acid permease 2	amino acid permease 2
Csa13g022560	-2.59473	0.0316152	-6.04076	AT5G19600	34.6	transport.sulphate	Symbols: SULTR3;5 | SULTR3;5 (SULFATE TRANSPORTER 3;5); sulfate transmembrane transporter | chr5:6612815-6616997 REVERSE	sulfate transporter 3	probable sulfate transporter 3.5
Csa20g030350	-1.95734	0.0531982	-3.88346	AT5G19600	34.6	transport.sulphate	Symbols: SULTR3;5 | SULTR3;5 (SULFATE TRANSPORTER 3;5); sulfate transmembrane transporter | chr5:6612815-6616997 REVERSE	sulfate transporter 3	probable sulfate transporter 3.5
Csa16g030160	-2.34161	0.0336181	-5.06868	AT1G68740	34.7	transport.phosphate	EXS family protein / ERD1/XPR1/SYG1 family protein | chr1:25812449-25816657 REVERSE	EXS (ERD1/XPR1/SYG1) family protein	phosphate transporter PHO1 homolog 1-like
Csa05g085290	-2.02759	0.0471885	-4.07724	AT1G68740	34.7	transport.phosphate	EXS family protein / ERD1/XPR1/SYG1 family protein | chr1:25812449-25816657 REVERSE	EXS (ERD1/XPR1/SYG1) family protein	phosphate transporter PHO1 homolog 1-like
Csa15g072170	-2.81268	0.0379013	-7.02591	AT2G16380	34.99	transport.misc	SEC14 cytosolic factor family protein / phosphoglyceride transfer family protein | chr2:7085784-7089157 FORWARD	Sec14p-like phosphatidylinositol transfer family protein	Sec14p-like phosphatidylinositol transfer family protein
Csa05g021130	-2.74113	0.0394674	-6.68595	AT2G34190	34.99	transport.misc	xanthine/uracil permease family protein | chr2:14436809-14439516 FORWARD	Xanthine/uracil permease family protein	nucleobase-ascorbate transporter 2
Csa11g023310	-1.65322	0.0537028	-3.14535	AT4G22790	34.99	transport.misc	MATE efflux family protein | chr4:11975031-11976748 REVERSE	MATE efflux family protein	protein DETOXIFICATION 56
Csa17g006880	-2.10316	0.0380699	-4.29648	AT1G03820	35.1	not assigned.no ontology	unknown protein | chr1:959869-960728 REVERSE	unknown protein	protein E6-like
Csa14g029240	-3.68028	0.0398299	-12.8196	AT1G23000	35.1	not assigned.no ontology	heavy-metal-associated domain-containing protein | chr1:8143404-8145070 FORWARD	Heavy metal transport/detoxification superfamily protein	myb-like protein I
Csa03g026840	-5.45371	0.0239776	-43.8259	AT1G23000	35.1	not assigned.no ontology	heavy-metal-associated domain-containing protein | chr1:8143404-8145070 FORWARD	Heavy metal transport/detoxification superfamily protein	myb-like protein I
Csa17g030060	-5.49391	0.0234691	-45.0643	AT1G23000	35.1	not assigned.no ontology	heavy-metal-associated domain-containing protein | chr1:8143404-8145070 FORWARD	Heavy metal transport/detoxification superfamily protein	myb-like protein I
Csa03g030130	-2.80349	0.0515983	-6.98129	AT1G24577	35.1	not assigned.no ontology	unknown protein | chr1:8712478-8713032 REVERSE	unknown protein	PREDICTED: uncharacterized protein LOC104776740
Csa16g053560	-2.72684	0.0425756	-6.62003	AT1G61795	35.1	not assigned.no ontology	FUNCTIONS IN: molecular_function unknown; INVOLVED IN: biological_process unknown; LOCATED IN: cellular_component unknown; CONTAINS InterPro DOMAIN/s: PAK-box/P21-Rho-binding (InterPro:IPR000095); BEST Arabidopsis thaliana protein match is: RIC10 (ROP-INTERACTIVE CRIB MOTIF-CONTAINING PROTEIN 10) (TAIR:AT4G04900.1); Has 94 Blast hits to 94 proteins in 10 species: Archae - 0; Bacteria - 0; Metazoa…	PAK-box/P21-Rho-binding family protein	CRIB domain-containing protein RIC9-like
Csa07g034630	-3.42378	0.0425469	-10.7315	AT1G68780	35.1	not assigned.no ontology	leucine-rich repeat family protein | chr1:25831803-25833844 REVERSE	RNI-like superfamily protein	piriformospora indica-insensitive protein 2-like
Csa09g094730	-2.88029	0.0497169	-7.36299	AT1G80280	35.1	not assigned.no ontology	hydrolase, alpha/beta fold family protein | chr1:30183541-30186586 REVERSE	alpha/beta-Hydrolases superfamily protein	alpha/beta-Hydrolases superfamily protein
Csa16g009320	-2.08643	0.0359507	-4.24696	AT2G32100	35.1	not assigned.no ontology	Symbols: ATOFP16, OFP16 | OFP16 (ARABIDOPSIS THALIANA OVATE FAMILY PROTEIN 16) | chr2:13647852-13648785 FORWARD	ovate family protein 16	transcription repressor OFP16-like
Csa05g026870	-2.47498	0.0333647	-5.5596	AT2G32100	35.1	not assigned.no ontology	Symbols: ATOFP16, OFP16 | OFP16 (ARABIDOPSIS THALIANA OVATE FAMILY PROTEIN 16) | chr2:13647852-13648785 FORWARD	ovate family protein 16	transcription repressor OFP16-like
Csa07g010600	-2.50286	0.0317894	-5.66806	AT2G32100	35.1	not assigned.no ontology	Symbols: ATOFP16, OFP16 | OFP16 (ARABIDOPSIS THALIANA OVATE FAMILY PROTEIN 16) | chr2:13647852-13648785 FORWARD	ovate family protein 16	transcription repressor OFP16-like
Csa05g024280	-2.39472	0.0386585	-5.25875	AT2G32590	35.1	not assigned.no ontology	INVOLVED IN: mitosis, mitotic cell cycle; LOCATED IN: nucleus, chloroplast; EXPRESSED IN: 17 plant structures; EXPRESSED DURING: 9 growth stages; CONTAINS InterPro DOMAIN/s: Barren (InterPro:IPR008418); Has 340 Blast hits to 330 proteins in 142 species: Archae - 0; Bacteria - 0; Metazoa - 135; Fungi - 102; Plants - 21; Viruses - 1; Other Eukaryotes - 81 (source: NCBI BLink). | chr2:13829420-13833…	LOCATED IN: chloroplast	condensin complex subunit 2 isoform X2
Csa04g049510	-2.79245	0.0358971	-6.92803	AT2G36050	35.1	not assigned.no ontology	Symbols: ATOFP15, OFP15 | OFP15 (ARABIDOPSIS THALIANA OVATE FAMILY PROTEIN 15) | chr2:15135572-15136749 REVERSE	ovate family protein 15	transcription repressor OFP15-like
Csa04g067780	-1.95603	0.0489176	-3.87994	AT2G47630	35.1	not assigned.no ontology	esterase/lipase/thioesterase family protein | chr2:19534503-19537014 FORWARD	alpha/beta-Hydrolases superfamily protein	caffeoylshikimate esterase	EC:3.1.1.23;EC:3.1.1.1	Acylglycerol lipase;Carboxylesterase
Csa05g001530	-1.9797	0.0456958	-3.94412	AT2G47630	35.1	not assigned.no ontology	esterase/lipase/thioesterase family protein | chr2:19534503-19537014 FORWARD	alpha/beta-Hydrolases superfamily protein	caffeoylshikimate esterase	EC:3.1.1.23;EC:3.1.1.1	Acylglycerol lipase;Carboxylesterase
Csa06g009480	-2.29794	0.0340876	-4.91756	AT3G28300	35.1	not assigned.no ontology	Symbols: AT14A | AT14A | chr3:10565737-10567600 FORWARD	Protein of unknown function (DUF677)	UPF0496 protein At3g28270-like
Csa04g016470	-2.30953	0.0334112	-4.95721	AT3G28300	35.1	not assigned.no ontology	Symbols: AT14A | AT14A | chr3:10565737-10567600 FORWARD	Protein of unknown function (DUF677)	UPF0496 protein At3g28270-like
Csa16g003920	-1.97022	0.0430486	-3.91829	AT3G61080	35.1	not assigned.no ontology	fructosamine kinase family protein | chr3:22607130-22609099 FORWARD	Protein kinase superfamily protein	protein-ribulosamine 3-kinase, chloroplastic	EC:2.7.1.172	Protein-ribulosamine 3-kinase
Csa05g095900	-1.78638	0.0432025	-3.44947	AT3G63510	35.1	not assigned.no ontology	FAD binding / catalytic/ tRNA dihydrouridine synthase | chr3:23450536-23452794 FORWARD	FMN-linked oxidoreductases superfamily protein	FMN-linked oxidoreductases superfamily protein
Csa12g042280	-2.93505	0.0494115	-7.64781	AT4G19380	35.1	not assigned.no ontology	alcohol oxidase-related | chr4:10568365-10572412 REVERSE	Long-chain fatty alcohol dehydrogenase family protein	long-chain-alcohol oxidase FAO4A-like	EC:1.1.3.20	Long-chain-alcohol oxidase
Csa10g018620	-1.79137	0.0509111	-3.46143	AT4G24350	35.1	not assigned.no ontology	phosphorylase family protein | chr4:12609528-12611468 FORWARD	Phosphorylase superfamily protein	bark storage protein A-like
Csa10g002780	-2.71561	0.0267567	-6.56872	AT4G39970	35.1	not assigned.no ontology	haloacid dehalogenase-like hydrolase family protein | chr4:18536538-18538506 REVERSE	Haloacid dehalogenase-like hydrolase (HAD) superfamily protein subfamily A polypeptide 15	haloacid dehalogenase-like hydrolase domain-containing protein At4g39970
Csa13g009970	-2.39224	0.0313647	-5.2497	AT5G08000	35.1	not assigned.no ontology	Symbols: E13L3, PDCB2 | E13L3 (GLUCAN ENDO-1,3-BETA-GLUCOSIDASE-LIKE PROTEIN 3); callose binding / polysaccharide binding | chr5:2563554-2565491 FORWARD	glucan endo-13-beta-glucosidase-like protein 3	PLASMODESMATA CALLOSE-BINDING PROTEIN 2
Csa20g030410	-3.66598	0.0519492	-12.6931	AT5G19650	35.1	not assigned.no ontology	Symbols: ATOFP8, OFP8 | OFP8 (ARABIDOPSIS THALIANA OVATE FAMILY PROTEIN 8) | chr5:6639632-6640297 REVERSE	ovate family protein 8	transcription repressor OFP8-like
Csa02g034850	-1.94097	0.0398299	-3.83964	AT5G48960	35.1	not assigned.no ontology	5' nucleotidase family protein | chr5:19849543-19853564 FORWARD	HAD-superfamily hydrolase subfamily IG	5'-nucleotidase domain-containing protein 4-like	EC:3.1.3.41;EC:3.1.3.5;EC:3.1.3.31	4-nitrophenylphosphatase;5'-nucleotidase;Nucleotidase
Csa18g016220	-1.97862	0.0368432	-3.94115	AT5G48960	35.1	not assigned.no ontology	5' nucleotidase family protein | chr5:19849543-19853564 FORWARD	HAD-superfamily hydrolase subfamily IG	5'-nucleotidase domain-containing protein 4-like	EC:3.1.3.41;EC:3.1.3.5;EC:3.1.3.31	4-nitrophenylphosphatase;5'-nucleotidase;Nucleotidase
Csa11g077150	-2.03457	0.0357626	-4.09702	AT5G48960	35.1	not assigned.no ontology	5' nucleotidase family protein | chr5:19849543-19853564 FORWARD	HAD-superfamily hydrolase subfamily IG	5'-nucleotidase domain-containing protein 4-like	EC:3.1.3.41;EC:3.1.3.5;EC:3.1.3.31	4-nitrophenylphosphatase;5'-nucleotidase;Nucleotidase
Csa11g084660	-2.62371	0.0259455	-6.16334	AT5G52882	35.1	not assigned.no ontology	ATP binding / nucleoside-triphosphatase/ nucleotide binding | chr5:21433879-21438659 REVERSE	P-loop containing nucleoside triphosphate hydrolases superfamily protein	putative cell division cycle ATPase	EC:3.6.1.3;EC:3.6.1.15	Adenosinetriphosphatase;Nucleoside-triphosphate phosphatase
Csa02g049140	-2.92302	0.0256393	-7.58434	AT5G52882	35.1	not assigned.no ontology	ATP binding / nucleoside-triphosphatase/ nucleotide binding | chr5:21433879-21438659 REVERSE	P-loop containing nucleoside triphosphate hydrolases superfamily protein	putative cell division cycle ATPase	EC:3.6.1.3;EC:3.6.1.15	Adenosinetriphosphatase;Nucleoside-triphosphate phosphatase
Csa02g049180	-2.19496	0.0452337	-4.57876	AT5G52910	35.1	not assigned.no ontology	Symbols: ATIM | ATIM (TIMELESS) | chr5:21457627-21463159 REVERSE	timeless family protein	protein timeless homolog
Csa02g049240	-1.87325	0.0407427	-3.66357	AT5G52970	35.1	not assigned.no ontology	thylakoid lumen 15.0 kDa protein | chr5:21479599-21481226 FORWARD	thylakoid lumen 15.0 kDa protein	thylakoid lumenal 15.0 kDa protein 2, chloroplastic
Csa03g004260	-5.73164	0.0239776	-53.1366	AT1G03170	35.2	not assigned.unknown	unknown protein | chr1:769632-770684 FORWARD	Protein of unknown function (DUF3049)	protein FANTASTIC FOUR 2-like
Csa17g010480	-1.9748	0.0489176	-3.93074	AT1G07090	35.2	not assigned.unknown	Symbols: LSH6 | LSH6 (LIGHT SENSITIVE HYPOCOTYLS 6) | chr1:2173952-2174894 REVERSE	Protein of unknown function (DUF640)	protein LIGHT-DEPENDENT SHORT HYPOCOTYLS 6-like
Csa14g008740	-1.95724	0.0375791	-3.88318	AT1G07330	35.2	not assigned.unknown	unknown protein | chr1:2251131-2253585 FORWARD	unknown protein	dentin sialophosphoprotein
Csa17g014240	-1.80971	0.0451521	-3.50571	AT1G10522	35.2	not assigned.unknown	unknown protein | chr1:3469636-3471488 FORWARD	unknown protein	protein PLASTID REDOX INSENSITIVE 2
Csa14g027250	-2.23943	0.0357821	-4.72211	AT1G22030	35.2	not assigned.unknown	unknown protein | chr1:7759164-7760556 REVERSE	CONTAINS InterPro DOMAIN/s: Protein BYPASS related (InterPro:IPR008511)	BPS1-like protein
Csa14g030350	-4.12601	0.0251986	-17.4603	AT1G23110	35.2	not assigned.unknown	unknown protein | chr1:8196447-8198063 REVERSE	unknown protein	fold protein
Csa17g030970	-1.87056	0.0411727	-3.65675	AT1G23850	35.2	not assigned.unknown	unknown protein | chr1:8425739-8427235 REVERSE	unknown protein	transmembrane protein
Csa14g034490	-2.00739	0.0418606	-4.02053	AT1G24575	35.2	not assigned.unknown	unknown protein | chr1:8711036-8711528 REVERSE	unknown protein	DEAD-box ATP-dependent RNA helicase-like protein	EC:3.6.1.15	Nucleoside-triphosphate phosphatase
Csa03g030140	-1.77963	0.0439368	-3.43337	AT1G24575	35.2	not assigned.unknown	unknown protein | chr1:8711036-8711528 REVERSE	unknown protein	DEAD-box ATP-dependent RNA helicase-like protein	EC:3.6.1.15	Nucleoside-triphosphate phosphatase
Csa14g032450	-3.01588	0.0504649	-8.08857	AT1G26330	35.2	not assigned.unknown	DNA binding | chr1:9107519-9113724 FORWARD	DNA binding	DNA binding protein
Csa17g034590	-3.08548	0.0474176	-8.48833	AT1G26330	35.2	not assigned.unknown	DNA binding | chr1:9107519-9113724 FORWARD	DNA binding	DNA binding protein
Csa17g095220	-1.95758	0.0412746	-3.88411	AT1G55370	35.2	not assigned.unknown	Symbols: NDF5 | carbohydrate binding / catalytic | chr1:20674783-20676351 FORWARD	NDH-dependent cyclic electron flow 5	protein NDH-DEPENDENT CYCLIC ELECTRON FLOW 5
Csa03g061990	-2.33158	0.0359539	-5.03356	AT1G55370	35.2	not assigned.unknown	Symbols: NDF5 | carbohydrate binding / catalytic | chr1:20674783-20676351 FORWARD	NDH-dependent cyclic electron flow 5	protein NDH-DEPENDENT CYCLIC ELECTRON FLOW 5
Csa07g017820	-7.20697	0.0234691	-147.745	AT1G58460	35.2	not assigned.unknown	unknown protein | chr1:21721404-21722429 FORWARD	unknown protein	PREDICTED: uncharacterized protein LOC104700832
Csa05g052350	-7.85806	0.0234691	-232.012	AT1G58460	35.2	not assigned.unknown	unknown protein | chr1:21721404-21722429 FORWARD	unknown protein	PREDICTED: uncharacterized protein LOC104787228
Csa16g023050	-2.96186	0.0444994	-7.79127	AT1G65710	35.2	not assigned.unknown	unknown protein | chr1:24436901-24438542 REVERSE	unknown protein	serine/arginine repetitive matrix-like protein
Csa16g026760	-2.45601	0.0451404	-5.48698	AT1G67040	35.2	not assigned.unknown	unknown protein | chr1:25019105-25022542 REVERSE	unknown protein	DnaA initiator-associating protein
Csa05g083530	-3.9797	0.0367779	-15.7765	AT1G68238	35.2	not assigned.unknown	unknown protein | chr1:25574461-25574835 FORWARD	Putative Protein	transmembrane protein
Csa16g039050	-2.28972	0.0497937	-4.88962	AT1G75150	35.2	not assigned.unknown	unknown protein | chr1:28204387-28208573 REVERSE	unknown protein	DNA ligase-like protein
Csa16g041150	-2.53705	0.0399269	-5.80403	AT1G76955	35.2	not assigned.unknown	Expressed protein | chr1:28918810-28919545 REVERSE	Expressed protein	PREDICTED: uncharacterized protein LOC104713361
Csa07g050830	-1.91971	0.0385575	-3.78348	AT1G78170	35.2	not assigned.unknown	unknown protein | chr1:29414059-29415094 FORWARD	unknown protein	E3 ubiquitin-protein ligase
Csa16g042410	-1.94342	0.0377771	-3.84617	AT1G78170	35.2	not assigned.unknown	unknown protein | chr1:29414059-29415094 FORWARD	unknown protein	E3 ubiquitin-protein ligase
Csa09g092970	-2.56571	0.0457842	-5.92046	AT1G78815	35.2	not assigned.unknown	Symbols: LSH7 | LSH7 (LIGHT SENSITIVE HYPOCOTYLS 7) | chr1:29631743-29632745 REVERSE	Protein of unknown function (DUF640)	protein LIGHT-DEPENDENT SHORT HYPOCOTYLS 7-like
Csa09g095260	-2.83667	0.0464126	-7.14368	AT1G79770	35.2	not assigned.unknown	unknown protein | chr1:30014361-30015078 FORWARD	Protein of unknown function (DUF1677)	CASP-like protein (DUF1677)	EC:1.6.99.3	NADH dehydrogenase
Csa16g050750	-3.79227	0.0249994	-13.8544	AT1G79770	35.2	not assigned.unknown	unknown protein | chr1:30014361-30015078 FORWARD	Protein of unknown function (DUF1677)	CASP-like protein (DUF1677)	EC:1.6.99.3	NADH dehydrogenase
Csa07g060110	-4.27719	0.0234691	-19.3893	AT1G79770	35.2	not assigned.unknown	unknown protein | chr1:30014361-30015078 FORWARD	Protein of unknown function (DUF1677)	CASP-like protein (DUF1677)	EC:1.6.99.3	NADH dehydrogenase
Csa06g001700	-1.80491	0.0465531	-3.49408	AT2G01755	35.2	not assigned.unknown	unknown protein | chr2:332194-332781 REVERSE	unknown protein	PREDICTED: uncharacterized protein LOC104789938
Csa19g041030	-2.30391	0.053012	-4.93796	AT2G07170	35.2	not assigned.unknown	binding | chr2:2975565-2978820 FORWARD	ARM repeat superfamily protein	microtubule-associated protein TORTIFOLIA1-like
Csa01g043800	-2.64992	0.0544331	-6.27633	AT2G20515	35.2	not assigned.unknown	unknown protein | chr2:8838854-8839700 REVERSE	unknown protein	pollen Ole e I family allergen protein
Csa15g082340	-2.44078	0.0450644	-5.42935	AT2G20635	35.2	not assigned.unknown	ATP binding / protein kinase/ protein serine/threonine kinase | chr2:8900410-8903384 FORWARD	ATP binding	mitotic checkpoint serine/threonine-protein kinase BUB1	EC:2.7.11	Transferring phosphorus-containing groups
Csa09g085460	-2.12697	0.0487133	-4.36799	AT2G21080	35.2	not assigned.unknown	unknown protein | chr2:9043699-9045389 FORWARD	unknown protein	Ras guanine nucleotide exchange factor K
Csa16g043860	-4.10421	0.0313647	-17.1985	AT2G22122	35.2	not assigned.unknown	unknown protein | chr2:9403264-9403808 FORWARD	Putative Protein	PREDICTED: uncharacterized protein LOC109129580
Csa07g053600	-2.43641	0.0491231	-5.41292	AT2G23530	35.2	not assigned.unknown	FUNCTIONS IN: molecular_function unknown; INVOLVED IN: biological_process unknown; LOCATED IN: cellular_component unknown; EXPRESSED IN: 10 plant structures; EXPRESSED DURING: 6 growth stages; CONTAINS InterPro DOMAIN/s: Cell division cycle-associated protein (InterPro:IPR018866); BEST Arabidopsis thaliana protein match is: protein binding / zinc ion binding (TAIR:AT4G37110.1); Has 305 Blast hits…	Zinc-finger domain of monoamine-oxidase A repressor R1	cell division cycle-associated protein 7
Csa07g013320	-2.22108	0.0391072	-4.66242	AT2G30010	35.2	not assigned.unknown	INVOLVED IN: biological_process unknown; EXPRESSED IN: 22 plant structures; EXPRESSED DURING: 13 growth stages; CONTAINS InterPro DOMAIN/s: Protein of unknown function DUF231, plant (InterPro:IPR004253); BEST Arabidopsis thaliana protein match is: PMR5 (POWDERY MILDEW RESISTANT 5) (TAIR:AT5G58600.1); Has 709 Blast hits to 698 proteins in 16 species: Archae - 0; Bacteria - 0; Metazoa - 0; Fungi - …	TRICHOME BIREFRINGENCE-LIKE 45	protein trichome birefringence-like 45
Csa16g013120	-1.60426	0.0531672	-3.04039	AT2G30695	35.2	not assigned.unknown	FUNCTIONS IN: molecular_function unknown; INVOLVED IN: protein folding, protein transport; LOCATED IN: chloroplast stroma, chloroplast; EXPRESSED IN: 23 plant structures; EXPRESSED DURING: 13 growth stages; CONTAINS InterPro DOMAIN/s: Trigger factor, ribosome-binding, bacterial (InterPro:IPR008881); Has 207 Blast hits to 207 proteins in 55 species: Archae - 0; Bacteria - 110; Metazoa - 0; Fungi -…	FUNCTIONS IN: molecular_function unknown	bacterial trigger factor
Csa07g007440	-3.20742	0.0283345	-9.23696	AT2G33850	35.2	not assigned.unknown	unknown protein | chr2:14321062-14322049 REVERSE	unknown protein	protein E6-like
Csa16g007240	-3.31571	0.0239776	-9.95698	AT2G33850	35.2	not assigned.unknown	unknown protein | chr2:14321062-14322049 REVERSE	unknown protein	protein E6-like
Csa06g039530	-2.5497	0.0384374	-5.85513	AT2G36885	35.2	not assigned.unknown	unknown protein | chr2:15482003-15483711 REVERSE	unknown protein	translation initiation factor
Csa05g017000	-1.90311	0.0444174	-3.7402	AT2G36885	35.2	not assigned.unknown	unknown protein | chr2:15482003-15483711 REVERSE	unknown protein	translation initiation factor
Csa06g040710	-3.2234	0.0409098	-9.33985	AT2G37960	35.2	not assigned.unknown	unknown protein | chr2:15886548-15889220 REVERSE	unknown protein	myosin-M heavy protein
Csa05g012190	-2.06794	0.0376406	-4.19289	AT2G40550	35.2	not assigned.unknown	Symbols: ETG1 | ETG1 (E2F TARGET GENE 1) | chr2:16934834-16938201 FORWARD	E2F target gene 1	mini-chromosome maintenance complex-binding protein
Csa05g009560	-5.20251	0.0256393	-36.8224	AT2G41990	35.2	not assigned.unknown	unknown protein | chr2:17527257-17528937 FORWARD	CONTAINS InterPro DOMAIN/s: Late embryogenesis abundant protein group 2 (InterPro:IPR004864)	late embryogenesis abundant protein
Csa06g047990	-7.07286	0.0234691	-134.63	AT2G41990	35.2	not assigned.unknown	unknown protein | chr2:17527257-17528937 FORWARD	CONTAINS InterPro DOMAIN/s: Late embryogenesis abundant protein group 2 (InterPro:IPR004864)	late embryogenesis abundant protein
Csa06g050520	-3.0709	0.0450872	-8.40299	AT2G44190	35.2	not assigned.unknown	Symbols: EDE1 | EDE1 (ENDOSPERM DEFECTIVE 1); microtubule binding | chr2:18272191-18274497 FORWARD	Family of unknown function (DUF566)	protein ENDOSPERM DEFECTIVE 1-like
Csa19g004760	-3.11251	0.0330279	-8.64886	AT3G02640	35.2	not assigned.unknown	unknown protein | chr3:564884-565708 REVERSE	unknown protein	transmembrane protein
Csa01g007080	-2.10236	0.0341024	-4.2941	AT3G06070	35.2	not assigned.unknown	unknown protein | chr3:1831057-1831923 REVERSE	unknown protein	predicted protein
Csa15g007710	-1.86372	0.0477895	-3.63945	AT3G06145	35.2	not assigned.unknown	unknown protein | chr3:1859924-1860650 REVERSE	unknown protein	RING zinc finger protein
Csa01g007160	-2.27085	0.0404453	-4.82607	AT3G06145	35.2	not assigned.unknown	unknown protein | chr3:1859924-1860650 REVERSE	unknown protein	RING zinc finger protein
Csa15g008530	-3.10139	0.0493956	-8.58243	AT3G06868	35.2	not assigned.unknown	unknown protein | chr3:2167730-2169222 FORWARD	unknown protein	vitellogenin-like protein
Csa19g017070	-3.92489	0.031395	-15.1883	AT3G12870	35.2	not assigned.unknown	unknown protein | chr3:4094417-4095037 REVERSE	unknown protein	transmembrane protein
Csa15g018260	-2.0465	0.0427919	-4.13101	AT3G13980	35.2	not assigned.unknown	unknown protein | chr3:4619038-4620262 REVERSE	unknown protein	protein BIG GRAIN 1-like A
Csa01g016460	-2.17871	0.0500081	-4.52749	AT3G13980	35.2	not assigned.unknown	unknown protein | chr3:4619038-4620262 REVERSE	unknown protein	protein BIG GRAIN 1-like A
Csa15g019300	-2.11706	0.0336093	-4.3381	AT3G14900	35.2	not assigned.unknown	unknown protein | chr3:5013291-5015292 REVERSE	unknown protein	PREDICTED: uncharacterized protein LOC104745772
Csa19g023520	-4.35244	0.0256393	-20.4276	AT3G16670	35.2	not assigned.unknown	unknown protein | chr3:5681419-5682331 FORWARD	Pollen Ole e 1 allergen and extensin family protein	Pollen Ole e 1 allergen and extensin family protein
Csa15g024420	-1.85675	0.0448727	-3.6219	AT3G18050	35.2	not assigned.unknown	unknown protein | chr3:6180859-6182854 FORWARD	unknown protein	uncharacterized GPI-anchored protein At4g28100-like
Csa19g025300	-2.65115	0.0264661	-6.28168	AT3G18050	35.2	not assigned.unknown	unknown protein | chr3:6180859-6182854 FORWARD	unknown protein	uncharacterized GPI-anchored protein At4g28100-like
Csa01g020800	-2.65406	0.0266183	-6.29437	AT3G18050	35.2	not assigned.unknown	unknown protein | chr3:6180859-6182854 FORWARD	unknown protein	uncharacterized GPI-anchored protein At4g28100-like
Csa19g031460	-3.85251	0.0234691	-14.4451	AT3G22235	35.2	not assigned.unknown	FUNCTIONS IN: molecular_function unknown; INVOLVED IN: biological_process unknown; BEST Arabidopsis thaliana protein match is: PCC1 (PATHOGEN AND CIRCADIAN CONTROLLED 1) (TAIR:AT3G22231.1); Has 1 Blast hits to 1 proteins in 1 species: Archae - 0; Bacteria - 0; Metazoa - 0; Fungi - 0; Plants - 1; Viruses - 0; Other Eukaryotes - 0 (source: NCBI BLink). | chr3:7854419-7855791 REVERSE	unknown protein	cysteine-rich and transmembrane domain-containing protein PCC1-like
Csa01g025480	-2.00317	0.0501665	-4.0088	AT3G22240	35.2	not assigned.unknown	unknown protein | chr3:7863616-7864819 REVERSE	unknown protein	cysteine-rich TM module stress tolerance protein
Csa04g014940	-2.02189	0.0365074	-4.06115	AT3G27180	35.2	not assigned.unknown	unknown protein | chr3:10026837-10030069 REVERSE	S-adenosyl-L-methionine-dependent methyltransferases superfamily protein	S-adenosyl-L-methionine-dependent methyltransferases superfamily protein
Csa09g018490	-6.76723	0.0234691	-108.928	AT3G28320	35.2	not assigned.unknown	FUNCTIONS IN: molecular_function unknown; INVOLVED IN: biological_process unknown; LOCATED IN: cellular_component unknown; CONTAINS InterPro DOMAIN/s: Protein of unknown function DUF677 (InterPro:IPR007749); BEST Arabidopsis thaliana protein match is: AT14A (TAIR:AT3G28300.1); Has 84 Blast hits to 84 proteins in 12 species: Archae - 0; Bacteria - 8; Metazoa - 0; Fungi - 0; Plants - 69; Viruses - …	Protein of unknown function (DUF677)	UPF0496 protein At3g28270-like
Csa09g034300	-3.01028	0.0498186	-8.0572	AT3G44510	35.2	not assigned.unknown	FUNCTIONS IN: molecular_function unknown; INVOLVED IN: biological_process unknown; LOCATED IN: cellular_component unknown; EXPRESSED IN: inflorescence meristem, root; BEST Arabidopsis thaliana protein match is: esterase/lipase/thioesterase family protein (TAIR:AT1G08310.2); Has 177 Blast hits to 176 proteins in 15 species: Archae - 0; Bacteria - 10; Metazoa - 0; Fungi - 0; Plants - 167; Viruses -…	alpha/beta-Hydrolases superfamily protein	alpha/beta-Hydrolases superfamily protein
Csa06g022280	-3.16278	0.0391072	-8.95557	AT3G48490	35.2	not assigned.unknown	unknown protein | chr3:17961289-17961910 FORWARD	unknown protein	predicted protein
Csa06g022290	-1.81704	0.0490413	-3.52357	AT3G48500	35.2	not assigned.unknown	Symbols: PDE312, PTAC10 | RNA binding | chr3:17962163-17965613 FORWARD	Nucleic acid-binding OB-fold-like protein	protein PLASTID TRANSCRIPTIONALLY ACTIVE 10
Csa09g050570	-2.14573	0.0368141	-4.42517	AT3G48500	35.2	not assigned.unknown	Symbols: PDE312, PTAC10 | RNA binding | chr3:17962163-17965613 FORWARD	Nucleic acid-binding OB-fold-like protein 5'-nucleotidase	protein PLASTID TRANSCRIPTIONALLY ACTIVE 10
Csa04g035750	-4.74019	0.0288539	-26.7264	AT3G50140	35.2	not assigned.unknown	unknown protein | chr3:18592401-18594564 REVERSE	Plant protein of unknown function (DUF247)	UPF0481 protein At3g47200-like
Csa09g061270	-1.72171	0.0528085	-3.29827	AT3G53010	35.2	not assigned.unknown	FUNCTIONS IN: molecular_function unknown; INVOLVED IN: biological_process unknown; LOCATED IN: endomembrane system; CONTAINS InterPro DOMAIN/s: Protein of unknown function DUF303, acetylesterase putative (InterPro:IPR005181); BEST Arabidopsis thaliana protein match is: hydrolase (TAIR:AT4G34215.2); Has 199 Blast hits to 199 proteins in 58 species: Archae - 0; Bacteria - 119; Metazoa - 0; Fungi - …	Domain of unknown function (DUF303)	probable carbohydrate esterase At4g34215
Csa09g069980	-3.62764	0.0452659	-12.3603	AT3G57500	35.2	not assigned.unknown	unknown protein | chr3:21281848-21282591 FORWARD	unknown protein	mitochondrial fission regulator 1-like
Csa06g033670	-2.74807	0.0318085	-6.71816	AT3G57860	35.2	not assigned.unknown	Symbols: UVI4-LIKE | UVI4-LIKE (UV-B-INSENSITIVE 4-LIKE) | chr3:21426314-21428253 FORWARD	UV-B-insensitive 4-like	protein GIGAS CELL1-like
Csa06g036600	-2.60885	0.0371742	-6.10019	AT3G58850	35.2	not assigned.unknown	Symbols: PAR2, HLH2 | PAR2 (PHY RAPIDLY REGULATED 2) | chr3:21759352-21759942 REVERSE	phy rapidly regulated 2	transcription factor PAR2-like
Csa09g071470	-2.66847	0.034082	-6.35754	AT3G58850	35.2	not assigned.unknown	Symbols: PAR2, HLH2 | PAR2 (PHY RAPIDLY REGULATED 2) | chr3:21759352-21759942 REVERSE	phy rapidly regulated 2	transcription factor PAR2-like
Csa04g046370	-3.88718	0.0234691	-14.7964	AT3G58850	35.2	not assigned.unknown	Symbols: PAR2, HLH2 | PAR2 (PHY RAPIDLY REGULATED 2) | chr3:21759352-21759942 REVERSE	phy rapidly regulated 2	transcription factor PAR2-like
Csa13g053930	-4.25241	0.0319573	-19.0591	AT4G02810	35.2	not assigned.unknown	unknown protein | chr4:1256162-1257212 FORWARD	Protein of unknown function (DUF3049)	protein FANTASTIC FOUR 1-like
Csa08g035070	-2.69992	0.0442364	-6.49767	AT4G09060	35.2	not assigned.unknown	unknown protein | chr4:5797661-5800330 REVERSE	unknown protein	early endosome antigen
Csa11g024990	-2.84316	0.0322299	-7.17592	AT4G21445	35.2	not assigned.unknown	unknown protein | chr4:11424710-11425767 FORWARD	unknown protein	At4g21445p-like protein
Csa12g036890	-2.11252	0.0365028	-4.32446	AT4G21445	35.2	not assigned.unknown	unknown protein | chr4:11424710-11425767 FORWARD	unknown protein	At4g21445p-like protein
Csa12g033820	-2.58822	0.0364319	-6.01355	AT4G22860	35.2	not assigned.unknown	unknown protein | chr4:11997393-12001631 FORWARD	Cell cycle regulated microtubule associated protein	protein TPX2-like isoform X1
Csa12g024950	-2.33302	0.0507025	-5.03858	AT4G26960	35.2	not assigned.unknown	unknown protein | chr4:13538743-13539653 REVERSE	unknown protein	PREDICTED: uncharacterized protein LOC109126780
Csa12g022350	-2.71488	0.0430291	-6.56539	AT4G28230	35.2	not assigned.unknown	unknown protein | chr4:13995779-13997307 REVERSE	unknown protein	PREDICTED: uncharacterized protein LOC104730531
Csa10g011770	-1.61958	0.0529425	-3.07285	AT4G30720	35.2	not assigned.unknown	electron carrier/ oxidoreductase | chr4:14971906-14975519 REVERSE	FAD/NAD(P)-binding oxidoreductase family protein	FAD/NAD(P)-binding oxidoreductase family protein
Csa10g010130	-2.15452	0.0362878	-4.45219	AT4G32340	35.2	not assigned.unknown	EXPRESSED IN: 22 plant structures; EXPRESSED DURING: 13 growth stages; BEST Arabidopsis thaliana protein match is: binding (TAIR:AT1G80130.1); Has 2680 Blast hits to 1282 proteins in 184 species: Archae - 2; Bacteria - 433; Metazoa - 1247; Fungi - 71; Plants - 657; Viruses - 13; Other Eukaryotes - 257 (source: NCBI BLink). | chr4:15612584-15614305 REVERSE	Tetratricopeptide repeat (TPR)-like superfamily protein	Tetratricopeptide repeat (TPR)-like superfamily protein
Csa10g009580	-3.56461	0.0467405	-11.8319	AT4G32780	35.2	not assigned.unknown	phosphoinositide binding | chr4:15808852-15810907 FORWARD	phosphoinositide binding	VAN3-binding protein-like
Csa11g006000	-2.05457	0.0373654	-4.15419	AT4G35730	35.2	not assigned.unknown	unknown protein | chr4:16931039-16933356 FORWARD	Regulator of Vps4 activity in the MVB pathway protein	Regulator of Vps4 activity in the MVB pathway protein
Csa12g007720	-2.31999	0.0344502	-4.99329	AT4G35730	35.2	not assigned.unknown	unknown protein | chr4:16931039-16933356 FORWARD	Regulator of Vps4 activity in the MVB pathway protein	Regulator of Vps4 activity in the MVB pathway protein
Csa13g003350	-1.84542	0.0511464	-3.59356	AT5G03390	35.2	not assigned.unknown	unknown protein | chr5:834988-836751 FORWARD	Protein of unknown function (DUF295)	predicted protein
Csa20g016960	-2.52759	0.031089	-5.76606	AT5G11420	35.2	not assigned.unknown	FUNCTIONS IN: molecular_function unknown; INVOLVED IN: biological_process unknown; LOCATED IN: cell wall, plant-type cell wall; EXPRESSED IN: 23 plant structures; EXPRESSED DURING: 13 growth stages; CONTAINS InterPro DOMAIN/s: Protein of unknown function DUF642 (InterPro:IPR006946), Galactose-binding like (InterPro:IPR008979); BEST Arabidopsis thaliana protein match is: unknown protein (TAIR:AT5G…	Protein of unknown function DUF642	PREDICTED: uncharacterized protein LOC104769372
Csa20g018200	-2.80892	0.0274661	-7.00761	AT5G12900	35.2	not assigned.unknown	unknown protein | chr5:4071919-4074619 REVERSE	unknown protein	IRK-interacting protein-like
Csa13g018840	-2.85711	0.0251986	-7.2456	AT5G16030	35.2	not assigned.unknown	unknown protein | chr5:5238178-5240748 FORWARD	unknown protein	mental retardation GTPase activating protein
Csa08g008170	-3.34127	0.023772	-10.1349	AT5G16030	35.2	not assigned.unknown	unknown protein | chr5:5238178-5240748 FORWARD	unknown protein	mental retardation GTPase activating protein
Csa20g023630	-2.86736	0.0256614	-7.29731	AT5G16030	35.2	not assigned.unknown	unknown protein | chr5:5238178-5240748 FORWARD	unknown protein	mental retardation GTPase activating protein
Csa08g011820	-1.70224	0.0515983	-3.25406	AT5G19190	35.2	not assigned.unknown	unknown protein | chr5:6457260-6458031 FORWARD	unknown protein	probable myosin light chain kinase DDB_G0284661
Csa13g022100	-2.41192	0.0285254	-5.32182	AT5G19190	35.2	not assigned.unknown	unknown protein | chr5:6457260-6458031 FORWARD	unknown protein	probable myosin light chain kinase DDB_G0284661
Csa20g028880	-2.5097	0.0401237	-5.695	AT5G19240	35.2	not assigned.unknown	unknown protein | chr5:6470129-6471062 FORWARD	Glycoprotein membrane precursor GPI-anchored	Glycoprotein membrane precursor GPI-anchored
Csa13g022150	-3.11217	0.0317161	-8.64681	AT5G19240	35.2	not assigned.unknown	unknown protein | chr5:6470129-6471062 FORWARD	Glycoprotein membrane precursor GPI-anchored	Glycoprotein membrane precursor GPI-anchored
Csa13g024670	-3.64715	0.0330799	-12.5286	AT5G20790	35.2	not assigned.unknown	unknown protein | chr5:7039911-7040654 REVERSE	unknown protein	transmembrane protein
Csa20g032740	-4.09406	0.0346305	-17.0779	AT5G20790	35.2	not assigned.unknown	unknown protein | chr5:7039911-7040654 REVERSE	unknown protein	transmembrane protein
Csa08g014570	-4.32491	0.0276944	-20.0414	AT5G20790	35.2	not assigned.unknown	unknown protein | chr5:7039911-7040654 REVERSE	unknown protein	transmembrane protein
Csa13g026140	-1.70697	0.0537787	-3.26474	AT5G22580	35.2	not assigned.unknown	FUNCTIONS IN: molecular_function unknown; INVOLVED IN: biological_process unknown; LOCATED IN: chloroplast; EXPRESSED IN: 22 plant structures; EXPRESSED DURING: 13 growth stages; CONTAINS InterPro DOMAIN/s: Stress responsive alpha-beta barrel (InterPro:IPR013097), Dimeric alpha-beta barrel (InterPro:IPR011008); BEST Arabidopsis thaliana protein match is: HS1 (HEAT STABLE PROTEIN 1) (TAIR:AT3G1721…	Stress responsive A/B Barrel Domain	stress-response A/B barrel domain-containing protein At5g22580
Csa08g022450	-3.53261	0.0525164	-11.5723	AT5G24860	35.2	not assigned.unknown	Symbols: FPF1 | FPF1 (FLOWERING PROMOTING FACTOR 1) | chr5:8541778-8542449 FORWARD	flowering promoting factor 1	flowering-promoting factor 1	EC:3.6.1.15	Nucleoside-triphosphate phosphatase
Csa10g040460	-4.49931	0.031173	-22.6166	AT5G36920	35.2	not assigned.unknown	unknown protein | chr5:14564392-14564971 REVERSE	unknown protein	transmembrane protein
Csa12g081400	-3.29099	0.0256393	-9.78782	AT5G39940	35.2	not assigned.unknown	FUNCTIONS IN: molecular_function unknown; INVOLVED IN: biological_process unknown; LOCATED IN: cellular_component unknown; EXPRESSED IN: 22 plant structures; EXPRESSED DURING: 13 growth stages; CONTAINS InterPro DOMAIN/s: HI0933-like protein (InterPro:IPR004792); Has 2776 Blast hits to 2776 proteins in 871 species: Archae - 18; Bacteria - 1933; Metazoa - 0; Fungi - 2; Plants - 19; Viruses - 0; Ot…	FAD/NAD(P)-binding oxidoreductase family protein	FAD/NAD(P)-binding oxidoreductase family protein	EC:3.6.1.3;EC:3.6.1.15	Adenosinetriphosphatase;Nucleoside-triphosphate phosphatase
Csa18g011190	-1.81358	0.0472468	-3.51514	AT5G42765	35.2	not assigned.unknown	INVOLVED IN: biological_process unknown; LOCATED IN: thylakoid, chloroplast thylakoid membrane, chloroplast; EXPRESSED IN: 22 plant structures; EXPRESSED DURING: 13 growth stages; CONTAINS InterPro DOMAIN/s: Twin-arginine translocation pathway signal (InterPro:IPR006311); Has 13 Blast hits to 13 proteins in 4 species: Archae - 0; Bacteria - 0; Metazoa - 0; Fungi - 0; Plants - 13; Viruses - 0; Oth…	INVOLVED IN: biological_process unknown	plasma membrane fusion protein
Csa11g068530	-3.87942	0.042888	-14.717	AT5G44970	35.2	not assigned.unknown	FUNCTIONS IN: molecular_function unknown; INVOLVED IN: biological_process unknown; LOCATED IN: cellular_component unknown; CONTAINS InterPro DOMAIN/s: FBD (InterPro:IPR013596), FBD-like (InterPro:IPR006566), Leucine-rich repeat 2 (InterPro:IPR013101); BEST Arabidopsis thaliana protein match is: F-box family protein (TAIR:AT5G44950.1); Has 469 Blast hits to 464 proteins in 4 species: Archae - 0; B…	Protein with RNI-like/FBD-like domains	putative F-box/FBD/LRR-repeat protein At5g44950
Csa18g003830	-1.93063	0.0505058	-3.81221	AT5G46220	35.2	not assigned.unknown	unknown protein | chr5:18738749-18742011 FORWARD	Protein of unknown function (DUF616)	transmembrane protein (DUF616)	EC:3.5.1.23	Ceramidase
Csa11g074600	-1.77069	0.0511138	-3.41217	AT5G48470	35.2	not assigned.unknown	unknown protein | chr5:19641744-19644362 FORWARD	unknown protein	PRDA1_ARATHRecName: Full=Protein PEP-RELATED DEVELOPMENT ARRESTED 1, chloroplastic; Short=AtPRDA1; Flags: Precursor
Csa11g076990	-1.66463	0.0516006	-3.17031	AT5G48830	35.2	not assigned.unknown	unknown protein | chr5:19800114-19803015 REVERSE	unknown protein	phosphoglycolate phosphatase
Csa18g017460	-1.77533	0.0477973	-3.42317	AT5G49100	35.2	not assigned.unknown	unknown protein | chr5:19897370-19899114 REVERSE	unknown protein	vitellogenin-like protein
Csa11g082230	-1.71853	0.0476818	-3.291	AT5G50890	35.2	not assigned.unknown	LOCATED IN: cellular_component unknown; EXPRESSED IN: 17 plant structures; EXPRESSED DURING: 13 growth stages; BEST Arabidopsis thaliana protein match is: lipase class 3 family protein (TAIR:AT2G05260.1); Has 115 Blast hits to 115 proteins in 7 species: Archae - 0; Bacteria - 0; Metazoa - 0; Fungi - 0; Plants - 115; Viruses - 0; Other Eukaryotes - 0 (source: NCBI BLink). | chr5:20702684-20704235 …	alpha/beta-Hydrolases superfamily protein	GDSL esterase/lipase At4g10955-like
Csa18g022720	-3.57704	0.023772	-11.9343	AT5G51850	35.2	not assigned.unknown	unknown protein | chr5:21079252-21081578 FORWARD	unknown protein	muscle M-line assembly protein unc-89
Csa02g044800	-4.6499	0.0284128	-25.105	AT5G51850	35.2	not assigned.unknown	unknown protein | chr5:21079252-21081578 FORWARD	unknown protein	muscle M-line assembly protein unc-89
Csa02g067840	-3.41737	0.0389468	-10.6839	AT5G60880	35.2	not assigned.unknown	unknown protein | chr5:24488289-24489778 REVERSE	breaking of asymmetry in the stomatal lineage	protein BREAKING OF ASYMMETRY IN THE STOMATAL LINEAGE-like isoform X1
Csa11g102990	-1.90948	0.0431328	-3.75673	AT5G65740	35.2	not assigned.unknown	protein binding / zinc ion binding | chr5:26301323-26303471 REVERSE	zinc ion binding	zinc ion binding protein
Csa11g103470	-2.50209	0.0445786	-5.66505	AT5G67390	35.2	not assigned.unknown	unknown protein | chr5:26887670-26889238 REVERSE	unknown protein	glycosyltransferase-like protein
Csa03g004390	-2.04848	0.0416857	-4.1367	AT1G03300	35.1.2	not assigned.no ontology.agenet domain-containing protein	agenet domain-containing protein | chr1:811033-813086 REVERSE	DOMAIN OF UNKNOWN FUNCTION 724 1	Agenet domain-containing protein
Csa19g049200	-2.17227	0.0471885	-4.50732	AT2G19660	35.1.26	not assigned.no ontology.DC1 domain containing protein	DC1 domain-containing protein | chr2:8496720-8498708 REVERSE	Cysteine/Histidine-rich C1 domain family protein	Cysteine/Histidine-rich C1 domain family protein
Csa05g023970	-2.2406	0.0321426	-4.72595	AT2G32690	35.1.40	not assigned.no ontology.glycine rich proteins	Symbols: ATGRP23, GRP23 | GRP23 (GLYCINE-RICH PROTEIN 23) | chr2:13863717-13864596 REVERSE	glycine-rich protein 23	glycine-rich protein 23
Csa07g008860	-2.2602	0.0314606	-4.79058	AT2G32690	35.1.40	not assigned.no ontology.glycine rich proteins	Symbols: ATGRP23, GRP23 | GRP23 (GLYCINE-RICH PROTEIN 23) | chr2:13863717-13864596 REVERSE	glycine-rich protein 23	glycine-rich protein 23
Csa06g025450	-3.51065	0.0400441	-11.3975	AT3G51290	35.1.42	not assigned.no ontology.proline rich family	proline-rich family protein | chr3:19039980-19042569 FORWARD	Protein of unknown function (DUF630)	pyridoxal-phosphate-dependent serine hydroxymethyltransferase, putative (DUF632)	EC:3.6.1.15	Nucleoside-triphosphate phosphatase
Csa11g029850	-2.29405	0.034848	-4.90431	AT4G18570	35.1.42	not assigned.no ontology.proline rich family	proline-rich family protein | chr4:10231218-10234693 FORWARD	Tetratricopeptide repeat (TPR)-like superfamily protein	protein CHUP1, chloroplastic-like
Csa16g009240	-1.80177	0.0491118	-3.48648	AT2G32230	35.1.5	not assigned.no ontology.pentatricopeptide (PPR) repeat-containing protein	pentatricopeptide (PPR) repeat-containing protein | chr2:13679529-13682236 REVERSE	proteinaceous RNase P 1	proteinaceous RNase P 1, chloroplastic/mitochondrial	EC:3.1.30;EC:3.1.26;EC:3.1.26.5	Acting on ester bonds;Acting on ester bonds;Ribonuclease P
Csa18g028300	-1.70204	0.0507038	-3.25361	AT5G55740	35.1.5	not assigned.no ontology.pentatricopeptide (PPR) repeat-containing protein	Symbols: CRR21 | CRR21 (chlororespiratory reduction 21) | chr5:22561941-22564433 REVERSE	Tetratricopeptide repeat (TPR)-like superfamily protein	chlororespiratory reduction 21
Csa03g028420	-3.48867	0.0501711	-11.2252	AT1G27045	35.2	not assigned.unknown	Homeobox-leucine zipper protein family	Homeobox-leucine zipper protein family	Homeobox-leucine zipper protein family
Csa06g028540	-3.0676	0.0476386	-8.38376	AT3G54060	35.2	not assigned.unknown	unknown protein | chr3:20018661-20020926 REVERSE	unknown protein	myosin-M heavy protein
Genes with homolouges in plants other than A. thaliana
Csa13g030770	-1.59807	0.0533935	-3.02737					beta glucosidase 8	beta glucosidase 8	EC:3.2.1.21	Beta-glucosidase
Csa09g094580	-1.6252	0.053006	-3.08485					methyltransferase 1	DNA (cytosine-5)-methyltransferase 1-like	EC:2.1.1.37	DNA (cytosine-5-)-methyltransferase
Csa17g043370	-1.66866	0.0541291	-3.17919					multidrug resistance-associated protein 1	ABC transporter C family member 1-like	EC:3.6.3.16;EC:3.6.1.3;EC:3.6.1.15	Arsenite-transporting ATPase;Adenosinetriphosphatase;Nucleoside-triphosphate phosphatase
Csa01g021050	-1.74251	0.0546403	-3.34617					cytochrome P450	cytochrome P450 71B2-like isoform X1	EC:1.14.13	Acting on paired donors, with incorporation or reduction of molecular oxygen. The oxygen incorporated need not be derived from O(2)
Csa07g059440	-1.74409	0.0522132	-3.34982					methyltransferase 1	DNA (cytosine-5)-methyltransferase 1-like	EC:2.1.1.37	DNA (cytosine-5-)-methyltransferase
Csa13g030780	-1.76142	0.0449147	-3.39031					beta glucosidase 8	beta glucosidase 8	EC:3.2.1.21	Beta-glucosidase
Csa07g047370	-1.80481	0.0521711	-3.49382					plant defensin 1.3	defensin-like protein 1
Csa13g034620	-1.83526	0.048794	-3.56836					plant defensin 1.2	defensin-like protein 1
Csa17g095320	-1.84803	0.0466826	-3.60009					chaperonin 60 beta	chaperonin 60 beta
Csa12g028170	-1.85467	0.046038	-3.61668					acyl carrier protein 4	acyl carrier protein 4, chloroplastic-like
Csa03g034220	-1.8661	0.0425756	-3.64546					organic cation/carnitine transporter4	organic cation/carnitine transporter 4
Csa20g046150	-1.87187	0.0490827	-3.66007					beta glucosidase 8	beta glucosidase 8	EC:3.2.1.21	Beta-glucosidase
Csa07g062270	-1.88456	0.0549799	-3.69239					terpene synthase 04	(E,E)-geranyllinalool synthase
Csa14400s010	-1.92318	0.0401237	-3.79257					chaperonin-60alpha	ruBisCO large subunit-binding protein subunit alpha, chloroplastic-like
Csa05g018320	-1.94971	0.0477162	-3.86298					cyclic nucleotide-gated channel 12	probable cyclic nucleotide-gated ion channel 12
Csa00427s020	-1.94982	0.0435374	-3.86326					Methylenetetrahydrofolate reductase family protein	proline dehydrogenase 1, mitochondrial	EC:1.5.99.8	Acting on the CH-NH group of donors
Csa16g047890	-1.98063	0.0507195	-3.94665					Leucine-rich receptor-like protein kinase family protein	LRR receptor-like serine/threonine-protein kinase ERECTA	EC:2.7.11;EC:1.3.1.74	Transferring phosphorus-containing groups;2-alkenal reductase (NAD(P)(+))
Csa05g082040	-1.98469	0.0395769	-3.95778					Putative Protein	histidine-rich glycoprotein-like
Csa16g017150	-1.99538	0.0398299	-3.98721					chaperonin-60alpha	ruBisCO large subunit-binding protein subunit alpha, chloroplastic-like
Csa17g085540	-2.01647	0.0471648	-4.04593					Protein kinase superfamily protein	probable receptor-like protein kinase At1g49730 isoform X2	EC:2.7.11	Transferring phosphorus-containing groups
Csa00711s020	-2.05805	0.0457384	-4.16423					Putative Protein	PREDICTED: uncharacterized protein LOC104773881 isoform X2
Csa07g002970	-2.05892	0.0494115	-4.16674					regulatory component of ABA receptor 1	abscisic acid receptor PYL9-like
Csa16g017100	-2.11415	0.0532514	-4.32936					Plant thionin	probable thionin-2.4
Csa01g040200	-2.13221	0.0425469	-4.38387					Bifunctional inhibitor/lipid-transfer protein/seed storage 2S albumin superfamily protein	36.4 kDa proline-rich protein-like
Csa05g095490	-2.13819	0.0378031	-4.4021					chloroplast stem-loop binding protein of 41 kDa	chloroplast stem-loop binding protein of 41 kDa a, chloroplastic
Csa05g039880	-2.14295	0.0469494	-4.41665					Putative Protein	---NA---
Csa19g024160	-2.14822	0.0509415	-4.4328					Putative Protein	predicted protein
Csa05g006880	-2.15605	0.0337141	-4.45693					Scorpion toxin-like knottin superfamily protein	defensin-like protein 4
Csa13g009490	-2.1571	0.0432885	-4.46018					isopropylmalate dehydrogenase 2	3-isopropylmalate dehydrogenase 2, chloroplastic-like	EC:1.1.1.85	3-isopropylmalate dehydrogenase
Csa19g042120	-2.16128	0.0425469	-4.4731					Bifunctional inhibitor/lipid-transfer protein/seed storage 2S albumin superfamily protein	36.4 kDa proline-rich protein-like
Csa09g080530	-2.17946	0.0548995	-4.52983					plant defensin 1.3	defensin-like protein 1
Csa07g013680	-2.19778	0.0379137	-4.58771					Tetratricopeptide repeat (TPR)-like superfamily protein	Tetratricopeptide repeat (TPR)-like superfamily protein
Csa07g036240	-2.20396	0.0472468	-4.60742					S-adenosyl-L-methionine-dependent methyltransferases superfamily protein	methyltransferase-like protein 7A
Csa01g023500	-2.20958	0.0367779	-4.62542					Alpha amylase family protein	Alpha amylase family protein	EC:2.4.1.18	1,4-alpha-glucan branching enzyme
Csa06g044850	-2.21056	0.0357626	-4.62854					Major facilitator superfamily protein	protein NRT1/ PTR FAMILY 5.1-like isoform X1
Csa00555s070	-2.22192	0.0387723	-4.66514					phosphate transporter 3	mitochondrial phosphate carrier protein 3, mitochondrial-like
Csa18g004090	-2.2857	0.0442364	-4.87599					RNA polymerase subunit beta	RNA polymerase beta subunit (chloroplast)	EC:2.7.7.6	DNA-directed RNA polymerase
Csa06g049800	-2.29159	0.0445786	-4.89595					Scorpion toxin-like knottin superfamily protein	defensin-like protein 4
Csa00485s040	-2.29952	0.0403643	-4.92294					Integrase-type DNA-binding superfamily protein	ethylene-responsive transcription factor ERF055
Csa13g015490	-2.31417	0.0475152	-4.97319					Leucine-rich repeat (LRR) family protein	DNA-damage-repair/toleration protein DRT100-like
Csa16g035280	-2.34861	0.0445786	-5.09334					germin-like protein 1	germin-like protein	EC:1.2.3.4	Oxalate oxidase
Csa11g070030	-2.35564	0.0308654	-5.1182					RAB GTPase homolog E1B	elongation factor Tu, chloroplastic-like	EC:2.7.11;EC:3.6.1.15	Transferring phosphorus-containing groups;Nucleoside-triphosphate phosphatase
Csa15419s010	-2.36629	0.0537551	-5.15613					expansin A6	expansin AtEx6
Csa00711s010	-2.3809	0.0337231	-5.20861					Putative Protein	---NA---
Csa07g062400	-2.38191	0.0362749	-5.21225					cysteine-rich RLK (RECEPTOR-like protein kinase) 14	cysteine-rich receptor-like protein kinase 14	EC:2.7.11	Transferring phosphorus-containing groups
Csa16g029080	-2.40869	0.0435374	-5.30992					EXS (ERD1/XPR1/SYG1) family protein	phosphate transporter PHO1 homolog 1-like
Csa04g043430	-2.43395	0.0328955	-5.4037					Calcium-dependent phosphotriesterase superfamily protein	protein STRICTOSIDINE SYNTHASE-LIKE 10-like	EC:4.3.3.2	Strictosidine synthase
Csa01g025460	-2.43961	0.0330279	-5.42494					Putative Protein	---NA---
Csa20g073440	-2.45149	0.0318971	-5.46981					O-acyltransferase (WSD1-like) family protein	O-acyltransferase WSD1-like	EC:2.3.1.20;EC:2.3.1.75	Diacylglycerol O-acyltransferase;Long-chain-alcohol O-fatty-acyltransferase
Csa14g051580	-2.46553	0.0411902	-5.52329					Putative Protein	---NA---
Csa04g034800	-2.4746	0.0390819	-5.55813					Metal-dependent protein hydrolase	Metal-dependent protein hydrolase
Csa05g094760	-2.48194	0.0340802	-5.58648					alpha-galactosidase 2	alpha-galactosidase 2	EC:3.2.1.22	Alpha-galactosidase
Csa05g085050	-2.49007	0.0504682	-5.61807					Aluminium activated malate transporter family protein	aluminum-activated malate transporter 5-like
Csa20g039500	-2.49333	0.0343925	-5.63077					Lipase class 3-related protein	GDSL esterase/lipase At4g10955-like
Csa10g040630	-2.5162	0.0457842	-5.72073					beta-1	probable glucan endo-1,3-beta-glucosidase BG4	EC:3.2.1.21;EC:3.2.1.58	Beta-glucosidase;Glucan 1,3-beta-glucosidase
Csa17g058120	-2.51715	0.0278227	-5.72452					GDSL-like Lipase/Acylhydrolase superfamily protein	GDSL esterase/lipase At1g33811
Csa13g034630	-2.51898	0.029748	-5.73175					plant defensin 1.2	defensin-like protein 1
Csa09g069480	-2.55466	0.0294365	-5.87529					Calcium-dependent phosphotriesterase superfamily protein	protein STRICTOSIDINE SYNTHASE-LIKE 10-like	EC:4.3.3.2	Strictosidine synthase
Csa09g004870	-2.55715	0.0398299	-5.88544					Minichromosome maintenance (MCM2/3/5) family protein	DNA replication licensing factor MCM5	EC:3.6.1.15	Nucleoside-triphosphate phosphatase
Csa05g003170	-2.56465	0.0529965	-5.91612					FUNCTIONS IN: molecular_function unknown	probable kinetochore protein NUF2
Csa06g044960	-2.61458	0.0287234	-6.12445					E2F target gene 1	mini-chromosome maintenance complex-binding protein
Csa00765s020	-2.67659	0.0341024	-6.39345					senescence-related gene 3	glycerophosphodiester phosphodiesterase GDPD1, chloroplastic-like	EC:3.1.4.46	Glycerophosphodiester phosphodiesterase
Csa15g061990	-2.6831	0.0289681	-6.42235					Bifunctional inhibitor/lipid-transfer protein/seed storage 2S albumin superfamily protein	36.4 kDa proline-rich protein-like
Csa16g016120	-2.69303	0.0424454	-6.46671					Scorpion toxin-like knottin superfamily protein	defensin-like protein 2
Csa15g062040	-2.74207	0.0375055	-6.69028					monogalactosyldiacylglycerol synthase type C	monogalactosyldiacylglycerol synthase 3, chloroplastic	EC:2.4.1.46	Monogalactosyldiacylglycerol synthase
Csa07g013310	-2.76442	0.0482142	-6.79477					TRICHOME BIREFRINGENCE-LIKE 45	protein trichome birefringence-like 45
Csa06g020920	-2.79247	0.0508647	-6.92815					Leucine-rich repeat protein kinase family protein	probable LRR receptor-like serine/threonine-protein kinase At3g47570
Csa07g039370	-2.80922	0.0270133	-7.00905					Kunitz family trypsin and protease inhibitor protein	cysteine protease inhibitor WSCP-like
Csa14g043890	-2.82351	0.0256393	-7.07882					cytochrome P450	cytochrome P450 71B14	EC:1.14.13	Acting on paired donors, with incorporation or reduction of molecular oxygen. The oxygen incorporated need not be derived from O(2)
Csa17g047310	-2.84282	0.0257649	-7.17421					Putative Protein	---NA---
Csa05g015640	-2.8479	0.0505192	-7.1995					Nucleotidyltransferase family protein	protein HESO1	EC:2.7.7.52	RNA uridylyltransferase
Csa19g042190	-2.87028	0.0463127	-7.31208					monogalactosyldiacylglycerol synthase type C	monogalactosyldiacylglycerol synthase 3, chloroplastic	EC:2.4.1.46	Monogalactosyldiacylglycerol synthase
Csa10g045590	-2.87833	0.0373526	-7.353					D7MVM4 (Predicted protein)	predicted protein
Csa02g073500	-2.88137	0.036793	-7.36851					Putative Protein	---NA---
Csa05g058090	-2.8818	0.0339016	-7.37071					Q25BK6 (Putative uncharacterized protein)	glutathione S-transferase T2-like
Csa19g024310	-2.88922	0.0487367	-7.40869					BED zinc finger	zinc finger BED domain-containing protein RICESLEEPER 2-like
Csa16g012600	-2.89002	0.0265042	-7.41283					jasmonic acid carboxyl methyltransferase	jasmonate O-methyltransferase-like	EC:2.1.1.141	Jasmonate O-methyltransferase
Csa14g041910	-2.93909	0.0260521	-7.66926					GDSL-like Lipase/Acylhydrolase superfamily protein	GDSL esterase/lipase At1g31550-like
Csa16g039920	-2.97128	0.0265049	-7.84231					plant defensin 1.2	defensin-like protein 1
Csa01g040150	-2.97829	0.0266938	-7.88052					monogalactosyldiacylglycerol synthase type C	monogalactosyldiacylglycerol synthase type C	EC:2.4.1.46	Monogalactosyldiacylglycerol synthase
Csa04g048980	-3.02884	0.0288539	-8.16152					RHO guanyl-nucleotide exchange factor 14	rop guanine nucleotide exchange factor 14-like isoform X1
Csa01g026150	-3.03808	0.0508647	-8.21399					rotamase CYP 3	peptidyl-prolyl cis-trans isomerase	EC:5.2.1.8	Peptidylprolyl isomerase
Csa06g019950	-3.07041	0.0373526	-8.40013					exocyst subunit exo70 family protein H7	exocyst complex component EXO70A1-like
Csa22648s010	-3.08688	0.0425469	-8.49658					Ribosomal protein S5 family protein	30S ribosomal protein S5, chloroplastic
Csa17g094990	-3.09337	0.032078	-8.53489					Protein kinase protein with adenine nucleotide alpha hydrolases-like domain	inactive protein kinase SELMODRAFT_444075-like	EC:2.7.11	Transferring phosphorus-containing groups
Csa20g008710	-3.11318	0.0471885	-8.65286					F-box/RNI-like superfamily protein	F-box/RNI-like superfamily protein
Csa03g026230	-3.11648	0.0441873	-8.67269					RNA-binding (RRM/RBD/RNP motifs) family protein	RNA-binding protein 24-like
Csa14g041630	-3.13053	0.0445786	-8.75758					DNA binding	glutathione S-transferase T3-like
Csa05g014730	-3.1354	0.0247699	-8.7872					lipid transfer protein 1	non-specific lipid-transfer protein 1-like
Csa12g048250	-3.13724	0.043226	-8.7984					alpha/beta-Hydrolases superfamily protein	alpha/beta-Hydrolases superfamily protein
Csa11g100080	-3.20522	0.0249349	-9.22287					Pectin lyase-like superfamily protein	probable pectate lyase 22	EC:4.2.2.2	Pectate lyase
Csa09g005130	-3.2142	0.0517028	-9.28049					Cysteine/Histidine-rich C1 domain family protein	Cysteine/Histidine-rich C1 domain family protein
Csa11g012860	-3.23797	0.0493917	-9.43469					Putative Protein	---NA---
Csa11g044910	-3.24472	0.0445786	-9.47893					Putative Protein	hypothetical protein CARUB_v10008881mg, partial
Csa11g083530	-3.25829	0.0257686	-9.56851					cytochrome P450	alkane hydroxylase MAH1-like
Csa02721s010	-3.27614	0.0500886	-9.68762					methyl esterase 18	methylesterase 18-like	EC:3.1.1.1;EC:3.1.1.82	Carboxylesterase;Pheophorbidase
Csa06g021490	-3.2996	0.0389569	-9.84644					Galactosyltransferase family protein	hydroxyproline O-galactosyltransferase GALT6-like	EC:2.4.1.134	Galactosylxylosylprotein 3-beta-galactosyltransferase
Csa00674s020	-3.37012	0.0491231	-10.3397					mini zinc finger 2	mini zinc finger protein 2
Csa08g002150	-3.41963	0.0372177	-10.7007					Eukaryotic aspartyl protease family protein	aspartyl protease AED1-like	EC:3.4.23	Acting on peptide bonds (peptidases)
Csa18g022770	-3.4228	0.0406295	-10.7242					MBOAT (membrane bound O-acyl transferase) family protein	probable long-chain-alcohol O-fatty-acyltransferase 5	EC:2.3.1.75	Long-chain-alcohol O-fatty-acyltransferase
Csa08763s010	-3.4439	0.03888	-10.8822					Plant invertase/pectin methylesterase inhibitor superfamily protein	putative pectinesterase/pectinesterase inhibitor 26	EC:3.1.1.11;EC:2.7.9.4;EC:3.1.1.1	Pectinesterase;Alpha-glucan, water dikinase;Carboxylesterase
Csa14g024510	-3.44665	0.0518763	-10.903					flavin-dependent monooxygenase 1	probable flavin-containing monooxygenase 1	EC:1.14.13.8;EC:1.14.13	Flavin-containing monooxygenase;Acting on paired donors, with incorporation or reduction of molecular oxygen. The oxygen incorporated need not be derived from O(2)
Csa11g010710	-3.47966	0.04887	-11.1553					serine hydroxymethyltransferase 3	serine hydroxymethyltransferase 3, chloroplastic	EC:2.1.2.1	Glycine hydroxymethyltransferase
Csa14g034160	-3.5165	0.0430291	-11.4439					Pollen Ole e 1 allergen and extensin family protein	Pollen Ole e 1 allergen and extensin family protein
Csa05g094900	-3.54535	0.0389569	-11.675					Putative Protein	---NA---
Csa02g026140	-3.55029	0.0376283	-11.715					Subtilase family protein	subtilisin-like protease SBT3.9 isoform X2	EC:3.4.21	Acting on peptide bonds (peptidases)
Csa04g053110	-3.57015	0.0472031	-11.8774					Putative Protein	purple acid phosphatase 22-like	EC:3.1.3.41;EC:3.1.3.2	4-nitrophenylphosphatase;Acid phosphatase
Csa11g088920	-3.62358	0.041173	-12.3256					Putative Protein	gibberellin-regulated protein 14-like
Csa16g037870	-3.63034	0.0234691	-12.3835					germin-like protein 1	germin-like protein	EC:1.2.3.4	Oxalate oxidase
Csa16g053020	-3.67032	0.0425844	-12.7314					terpene synthase 04	(E,E)-geranyllinalool synthase-like
Csa01g020990	-3.68658	0.0355342	-12.8757					Putative Protein	---NA---
Csa15g006110	-3.71313	0.042888	-13.1149					BEST Arabidopsis thaliana protein match is: RNA-directed DNA polymerase (reverse transcriptase)-related family protein (TAIR:AT3G24255.2)	RNA-directed DNA polymerase (reverse transcriptase)-related family protein	EC:2.7.7.49	RNA-directed DNA polymerase
Csa03g031690	-3.84941	0.0414925	-14.4141					AP2/B3-like transcriptional factor family protein	B3 domain-containing protein At4g34400-like
Csa13g014000	-3.87345	0.0430291	-14.6563					Disease resistance protein (TIR-NBS-LRR class)	Disease resistance protein (TIR-NBS-LRR class)
Csa06001s010	-3.89144	0.0455329	-14.8402					HMG (high mobility group) box protein	HMG (high mobility group) box protein
Csa14g036020	-3.98126	0.0330236	-15.7935					AP2/B3-like transcriptional factor family protein	B3 domain-containing protein At4g34400-like
Csa11g049680	-4.06827	0.0280518	-16.7753					Protein kinase protein with adenine nucleotide alpha hydrolases-like domain	inactive protein kinase SELMODRAFT_444075-like	EC:2.7.11	Transferring phosphorus-containing groups
Csa00999s010	-4.12721	0.0367779	-17.4749					DNA-directed DNA polymerases	DNA polymerase alpha catalytic subunit
Csa03g010190	-4.13508	0.0325431	-17.5705					Glutaredoxin family protein	monothiol glutaredoxin-S11
Csa07g016670	-4.25098	0.0361754	-19.0402					Putative Protein	hypothetical protein CARUB_v10024391mg
Csa15g034820	-4.25611	0.0234691	-19.1081					Putative Protein	cysteine-rich TM module stress tolerance protein
Csa11g087570	-4.29217	0.0389187	-19.5916					DNA repair and meiosis protein (Mre11)	double-strand break repair protein MRE11 isoform X2
Csa11g068500	-4.29533	0.0253587	-19.6347					acyl activating enzyme 5	probable acyl-activating enzyme 5, peroxisomal isoform X1
Csa07g064530	-4.39495	0.0282482	-21.0384					O-methyltransferase family protein	indole glucosinolate O-methyltransferase 4-like
Csa21464s010	-4.62424	0.0346305	-24.6624					Ribosomal protein L19e family protein	60S ribosomal protein L19-1
Csa14g037750	-4.70968	0.024866	-26.167					Putative Protein	hypothetical protein CARUB_v10010755mg
Csa04g052330	-4.76565	0.0234691	-27.2021					lipid transfer protein 1	non-specific lipid-transfer protein 1-like
Csa16791s010	-5.33264	0.0255136	-40.298					Glutaredoxin family protein	monothiol glutaredoxin-S11
Csa04659s010	-5.69811	0.0244783	-51.9161					Translation protein SH3-like family protein	60S ribosomal protein L21-1-like
Csa09g041260	-5.81447	0.0239776	-56.2768					exocyst subunit exo70 family protein H7	exocyst complex component EXO70A1-like
Csa17g035250	-6.31716	0.0234691	-79.7362					Pollen Ole e 1 allergen and extensin family protein	Pollen Ole e 1 allergen and extensin family protein
Csa06g006400	-6.36904	0.0234691	-82.6557					cytochrome P450	cytochrome P450 71B11-like	EC:1.14.13	Acting on paired donors, with incorporation or reduction of molecular oxygen. The oxygen incorporated need not be derived from O(2)
Csa30732s010	-6.39723	0.0234691	-84.2868					unknown protein	protein E6
Csa12g031820	-6.61095	0.0234691	-97.7447					unknown protein	transmembrane protein
Csa02g044850	-6.61356	0.0234691	-97.922					MBOAT (membrane bound O-acyl transferase) family protein	probable long-chain-alcohol O-fatty-acyltransferase 5	EC:2.3.1.75	Long-chain-alcohol O-fatty-acyltransferase

## Sheet: Shoot Up
Category: Genes up-regulated in shoots in response to of salinity stress.
C. sativa Gene	Log 2 Fold Change	FDR	Fold Change	A. thaliana Orthologous Gene	MAPMAN Bin Code	MAPMAN Bin Name	MAPMAN Description	MAPMAN Annotation	KEGG Description	KEGG Enzyme Code	KEGG Enzyme Name
Csa11g030110	3.12138	0.0260521	8.7022	AT4G18360	1.2.2	PS.photorespiration.glycolate oxydase	(S)-2-hydroxy-acid oxidase, peroxisomal, putative / glycolate oxidase, putative / short chain alpha-hydroxy acid oxidase, putative | chr4:10145919-10148682 REVERSE	Aldolase-type TIM barrel family protein	peroxisomal (S)-2-hydroxy-acid oxidase GLO5	EC:1.1.3.15	(S)-2-hydroxy-acid oxidase
Csa06g046560	2.96808	0.0255309	7.82494	AT4G18360	1.2.2	PS.photorespiration.glycolate oxydase	(S)-2-hydroxy-acid oxidase, peroxisomal, putative / glycolate oxidase, putative / short chain alpha-hydroxy acid oxidase, putative | chr4:10145919-10148682 REVERSE	Aldolase-type TIM barrel family protein	peroxisomal (S)-2-hydroxy-acid oxidase GLO5	EC:1.1.3.15	(S)-2-hydroxy-acid oxidase
Csa10g026850	1.79854	0.0447064	3.47869	AT4G18360	1.2.2	PS.photorespiration.glycolate oxydase	(S)-2-hydroxy-acid oxidase, peroxisomal, putative / glycolate oxidase, putative / short chain alpha-hydroxy acid oxidase, putative | chr4:10145919-10148682 REVERSE	Aldolase-type TIM barrel family protein	peroxisomal (S)-2-hydroxy-acid oxidase GLO5	EC:1.1.3.15	(S)-2-hydroxy-acid oxidase
Csa01g030170	4.42106	0.0234691	21.4225	AT3G23920	2.2.2.1	major CHO metabolism.degradation.starch.starch cleavage	Symbols: BAM1, BMY7, TR-BAMY | BAM1 (BETA-AMYLASE 1); beta-amylase | chr3:8641569-8644449 FORWARD	beta-amylase 1	beta-amylase 1, chloroplastic	EC:3.2.1.2	Beta-amylase
Csa19g036120	3.52473	0.0245685	11.5093	AT3G23920	2.2.2.1	major CHO metabolism.degradation.starch.starch cleavage	Symbols: BAM1, BMY7, TR-BAMY | BAM1 (BETA-AMYLASE 1); beta-amylase | chr3:8641569-8644449 FORWARD	beta-amylase 1	beta-amylase 1, chloroplastic	EC:3.2.1.2	Beta-amylase
Csa15g048800	3.20238	0.0255136	9.20476	AT3G23920	2.2.2.1	major CHO metabolism.degradation.starch.starch cleavage	Symbols: BAM1, BMY7, TR-BAMY | BAM1 (BETA-AMYLASE 1); beta-amylase | chr3:8641569-8644449 FORWARD	beta-amylase 1	beta-amylase 1, chloroplastic	EC:3.2.1.2	Beta-amylase
Csa01g007540	1.88059	0.0500886	3.68226	AT3G06500	2.2.1.3.1	major CHO metabolism.degradation.sucrose.invertases.neutral	beta-fructofuranosidase, putative / invertase, putative / saccharase, putative / beta-fructosidase, putative | chr3:2012079-2015705 FORWARD	Plant neutral invertase family protein	alkaline/neutral invertase C, mitochondrial	EC:3.2.1.97;EC:3.2.1.20;EC:3.2.1.26;EC:3.2.1.48	Endo-alpha-N-acetylgalactosaminidase;Alpha-glucosidase;Beta-fructofuranosidase;Sucrose alpha-glucosidase
Csa19g003420	1.78938	0.0506458	3.45666	AT3G01180	2.1.2.2	major CHO metabolism.synthesis.starch.starch synthase	Symbols: AtSS2 | AtSS2 (starch synthase 2); transferase, transferring glycosyl groups | chr3:62245-65845 REVERSE	starch synthase 2	starch synthase 2, chloroplastic/amyloplastic	EC:2.4.1.21;EC:2.4.1.11	Starch synthase;Glycogen(starch) synthase
Csa06g006070	1.68045	0.0540607	3.20529	AT3G26380	3.8.2	minor CHO metabolism.galactose.alpha-galactosidases	glycosyl hydrolase family protein 27 / alpha-galactosidase family protein / melibiase family protein | chr3:9660065-9663298 FORWARD	Melibiase family protein	probable alpha-galactosidase B	EC:3.2.1.22	Alpha-galactosidase
Csa16g043970	2.95238	0.0256393	7.74023	AT2G22240	3.4.3	minor CHO metabolism.myo-inositol.InsP Synthases	Symbols: ATMIPS2, MIPS2 | MIPS2 (MYO-INOSITOL-1-PHOSTPATE SYNTHASE 2); binding / catalytic/ inositol-3-phosphate synthase | chr2:9451605-9454094 REVERSE	myo-inositol-1-phosphate synthase 2	inositol-3-phosphate synthase	EC:5.5.1.4	Inositol-3-phosphate synthase
Csa09g086550	1.91312	0.0379013	3.76622	AT2G22240	3.4.3	minor CHO metabolism.myo-inositol.InsP Synthases	Symbols: ATMIPS2, MIPS2 | MIPS2 (MYO-INOSITOL-1-PHOSTPATE SYNTHASE 2); binding / catalytic/ inositol-3-phosphate synthase | chr2:9451605-9454094 REVERSE	myo-inositol-1-phosphate synthase 2	inositol-3-phosphate synthase	EC:5.5.1.4	Inositol-3-phosphate synthase
Csa11g002930	2.22044	0.0337141	4.66037	AT4G39800	3.4.3	minor CHO metabolism.myo-inositol.InsP Synthases	Symbols: MI-1-P SYNTHASE, MIPS1, ATMIPS1 | MIPS1 (MYO-INOSITOL-1-PHOSTPATE SYNTHASE 1); inositol-3-phosphate synthase | chr4:18469348-18471967 REVERSE	myo-inositol-1-phosphate synthase 1	inositol-3-phosphate synthase	EC:5.5.1.4	Inositol-3-phosphate synthase
Csa04g051400	3.44166	0.0266211	10.8653	AT2G37760	3.5	minor CHO metabolism.others	aldo/keto reductase family protein | chr2:15831854-15833920 FORWARD	NAD(P)-linked oxidoreductase superfamily protein	NAD(P)-linked oxidoreductase superfamily protein
Csa05g063400	5.77563	0.0234691	54.7818	AT1G56600	3.1.1.1	minor CHO metabolism.raffinose family.galactinol synthases.known	Symbols: AtGolS2 | AtGolS2 (Arabidopsis thaliana galactinol synthase 2); transferase, transferring glycosyl groups / transferase, transferring hexosyl groups | chr1:21207537-21209596 FORWARD	galactinol synthase 2	galactinol synthase 2	EC:2.4.1.123	Inositol 3-alpha-galactosyltransferase
Csa10g047220	4.27706	0.0234691	19.3875	AT5G40390	3.1.2.1	minor CHO metabolism.raffinose family.raffinose synthases.known	Symbols: SIP1 | SIP1 (seed imbibition 1-like); galactinol-sucrose galactosyltransferase/ hydrolase, hydrolyzing O-glycosyl compounds | chr5:16161515-16165357 FORWARD	Raffinose synthase family protein	probable galactinol--sucrose galactosyltransferase 5	EC:2.4.1.67;EC:2.4.1.82	Galactinol--raffinose galactosyltransferase;Galactinol--sucrose galactosyltransferase
Csa11g057610	2.19299	0.0359773	4.57253	AT5G40390	3.1.2.1	minor CHO metabolism.raffinose family.raffinose synthases.known	Symbols: SIP1 | SIP1 (seed imbibition 1-like); galactinol-sucrose galactosyltransferase/ hydrolase, hydrolyzing O-glycosyl compounds | chr5:16161515-16165357 FORWARD	Raffinose synthase family protein	probable galactinol--sucrose galactosyltransferase 5	EC:2.4.1.67;EC:2.4.1.82	Galactinol--raffinose galactosyltransferase;Galactinol--sucrose galactosyltransferase
Csa12g079610	1.79645	0.0486215	3.47364	AT5G40390	3.1.2.1	minor CHO metabolism.raffinose family.raffinose synthases.known	Symbols: SIP1 | SIP1 (seed imbibition 1-like); galactinol-sucrose galactosyltransferase/ hydrolase, hydrolyzing O-glycosyl compounds | chr5:16161515-16165357 FORWARD	Raffinose synthase family protein	probable galactinol--sucrose galactosyltransferase 5	EC:2.4.1.67;EC:2.4.1.82	Galactinol--raffinose galactosyltransferase;Galactinol--sucrose galactosyltransferase
Csa05g083350	1.89007	0.0448727	3.70654	AT1G68020	3.2.3	minor CHO metabolism.trehalose.potential TPS/TPP	Symbols: ATTPS6, TPS6 | ATTPS6; alpha,alpha-trehalose-phosphate synthase (UDP-forming)/ transferase, transferring glycosyl groups / trehalose-phosphatase | chr1:25497290-25500374 FORWARD	UDP-Glycosyltransferase / trehalose-phosphatase family protein	alpha,alpha-trehalose-phosphate synthase [UDP-forming] 6	EC:2.4.1.15;EC:3.1.3.12;EC:3.1.3.41	Alpha,alpha-trehalose-phosphate synthase (UDP-forming);Trehalose-phosphatase;4-nitrophenylphosphatase
Csa07g033670	1.77004	0.0502772	3.41064	AT1G68020	3.2.3	minor CHO metabolism.trehalose.potential TPS/TPP	Symbols: ATTPS6, TPS6 | ATTPS6; alpha,alpha-trehalose-phosphate synthase (UDP-forming)/ transferase, transferring glycosyl groups / trehalose-phosphatase | chr1:25497290-25500374 FORWARD	UDP-Glycosyltransferase / trehalose-phosphatase family protein	alpha,alpha-trehalose-phosphate synthase [UDP-forming] 6	EC:2.4.1.15;EC:3.1.3.12;EC:3.1.3.41	Alpha,alpha-trehalose-phosphate synthase (UDP-forming);Trehalose-phosphatase;4-nitrophenylphosphatase
Csa10g020610	2.1625	0.0394728	4.47691	AT4G22590	3.2.2	minor CHO metabolism.trehalose.TPP	trehalose-6-phosphate phosphatase, putative | chr4:11893499-11896480 REVERSE	Haloacid dehalogenase-like hydrolase (HAD) superfamily protein	probable trehalose-phosphate phosphatase G	EC:2.2.1.2;EC:3.1.3.12;EC:3.1.3.41	Transaldolase;Trehalose-phosphatase;4-nitrophenylphosphatase
Csa10g019010	1.88878	0.0507941	3.70322	AT4G24040	3.2.4	minor CHO metabolism.trehalose.trehalase	Symbols: ATTRE1, TRE1 | TRE1 (TREHALASE 1); alpha,alpha-trehalase/ trehalase | chr4:12488183-12491235 FORWARD	trehalase 1	trehalase-like isoform X1	EC:3.2.1.28	Alpha,alpha-trehalase
Csa09g088430	1.87448	0.0452337	3.66669	AT2G24270	4.1.10	glycolysis.cytosolic branch.non-phosphorylating glyceraldehyde 3-phosphate dehydrogenase (NPGAP-DH)	Symbols: ALDH11A3 | ALDH11A3; 3-chloroallyl aldehyde dehydrogenase/ glyceraldehyde-3-phosphate dehydrogenase (NADP+) | chr2:10327050-10329768 REVERSE	aldehyde dehydrogenase 11A3	NADP-dependent glyceraldehyde-3-phosphate dehydrogenase	EC:1.2.1.9	Glyceraldehyde-3-phosphate dehydrogenase (NADP(+))
Csa14g010150	2.06439	0.0400228	4.18256	AT1G08650	4.1.17	glycolysis.cytosolic branch.phospho-enol-pyruvate carboxylase kinase (PPCK)	Symbols: PPCK1 | PPCK1 (PHOSPHOENOLPYRUVATE CARBOXYLASE KINASE); kinase/ protein serine/threonine kinase | chr1:2752156-2753703 FORWARD	phosphoenolpyruvate carboxylase kinase 1	phosphoenolpyruvate carboxylase kinase 1-like	EC:2.7.11;EC:2.7.11.17	Transferring phosphorus-containing groups;Calcium/calmodulin-dependent protein kinase
Csa03g012360	3.46343	0.0389775	11.0305	AT1G08940	4.1.13	glycolysis.cytosolic branch.phosphoglycerate mutase	phosphoglycerate/bisphosphoglycerate mutase family protein | chr1:2877692-2879169 FORWARD	Phosphoglycerate mutase family protein	phosphoglycerate mutase-like protein AT74H	EC:3.1.3.41	4-nitrophenylphosphatase
Csa19g054120	3.85141	0.0249994	14.4341	AT2G17280	4.1.13	glycolysis.cytosolic branch.phosphoglycerate mutase	phosphoglycerate/bisphosphoglycerate mutase family protein | chr2:7513211-7515048 FORWARD	Phosphoglycerate mutase family protein	phosphoglycerate mutase-like protein
Csa15g074370	2.67689	0.0287106	6.39475	AT2G17280	4.1.13	glycolysis.cytosolic branch.phosphoglycerate mutase	phosphoglycerate/bisphosphoglycerate mutase family protein | chr2:7513211-7515048 FORWARD	Phosphoglycerate mutase family protein	phosphoglycerate mutase-like protein
Csa07g048690	4.24768	0.0234691	18.9968	AT1G77120	5.3	fermentation.ADH	Symbols: ADH1, ADH, ATADH, ATADH1 | ADH1 (ALCOHOL DEHYDROGENASE 1); alcohol dehydrogenase | chr1:28975394-28977417 FORWARD	alcohol dehydrogenase 1	alcohol dehydrogenase	EC:1.1.1.1	Alcohol dehydrogenase
Csa09g083810	3.76618	0.0234691	13.6061	AT1G77120	5.3	fermentation.ADH	Symbols: ADH1, ADH, ATADH, ATADH1 | ADH1 (ALCOHOL DEHYDROGENASE 1); alcohol dehydrogenase | chr1:28975394-28977417 FORWARD	alcohol dehydrogenase 1	alcohol dehydrogenase class-P	EC:1.1.1.1	Alcohol dehydrogenase
Csa19g036410	3.28866	0.0256393	9.77207	AT3G24503	5.1	fermentation.aldehyde dehydrogenase	Symbols: ALDH2C4, ALDH1A, REF1 | ALDH2C4; 3-chloroallyl aldehyde dehydrogenase/ aldehyde dehydrogenase (NAD)/ coniferyl-aldehyde dehydrogenase | chr3:8919560-8923073 REVERSE	aldehyde dehydrogenase 2C4	aldehyde dehydrogenase family 2 member C4	EC:1.2.1.36;EC:1.2.1.68;EC:1.2.1.5;EC:1.2.1.3	Retinal dehydrogenase;Coniferyl-aldehyde dehydrogenase;Aldehyde dehydrogenase (NAD(P)(+));Aldehyde dehydrogenase (NAD(+))
Csa15g050140	2.62533	0.0319573	6.17027	AT3G24503	5.1	fermentation.aldehyde dehydrogenase	Symbols: ALDH2C4, ALDH1A, REF1 | ALDH2C4; 3-chloroallyl aldehyde dehydrogenase/ aldehyde dehydrogenase (NAD)/ coniferyl-aldehyde dehydrogenase | chr3:8919560-8923073 REVERSE	aldehyde dehydrogenase 2C4	aldehyde dehydrogenase family 2 member C4	EC:1.2.1.36;EC:1.2.1.68;EC:1.2.1.5;EC:1.2.1.3	Retinal dehydrogenase;Coniferyl-aldehyde dehydrogenase;Aldehyde dehydrogenase (NAD(P)(+));Aldehyde dehydrogenase (NAD(+))
Csa06g021630	1.89917	0.0460088	3.72999	AT3G48000	5.1	fermentation.aldehyde dehydrogenase	Symbols: ALDH2B4, ALDH2, ALDH2A | ALDH2B4 (ALDEHYDE DEHYDROGENASE 2B4); 3-chloroallyl aldehyde dehydrogenase/ ATP binding / aldehyde dehydrogenase (NAD) | chr3:17716867-17720020 REVERSE	aldehyde dehydrogenase 2B4	aldehyde dehydrogenase family 2 member B4, mitochondrial	EC:1.2.1.3	Aldehyde dehydrogenase (NAD(+))
Csa12g005150	2.58817	0.0267567	6.01336	AT4G36250	5.1	fermentation.aldehyde dehydrogenase	Symbols: ALDH3F1 | ALDH3F1 (Aldehyde Dehydrogenase 3F1); 3-chloroallyl aldehyde dehydrogenase/ aldehyde dehydrogenase (NAD) | chr4:17150869-17153578 FORWARD	aldehyde dehydrogenase 3F1	aldehyde dehydrogenase family 3 member F1	EC:1.2.1.5;EC:1.2.1.3	Aldehyde dehydrogenase (NAD(P)(+));Aldehyde dehydrogenase (NAD(+))
Csa15g022860	2.93838	0.0257649	7.66552	AT3G16910	6	gluconeogenese/ glyoxylate cycle	Symbols: AAE7, ACN1 | AAE7 (ACYL-ACTIVATING ENZYME 7); AMP binding / acetate-CoA ligase | chr3:5773055-5775501 REVERSE	acyl-activating enzyme 7	acetate/butyrate--CoA ligase AAE7, peroxisomal	EC:6.2.1.1;EC:6.2.1.2	Acetate--CoA ligase;Butyrate--CoA ligase
Csa04g059380	3.92297	0.0460228	15.1682	AT2G42790	6.1	gluconeogenese/ glyoxylate cycle.citrate synthase	Symbols: CSY3 | CSY3 (citrate synthase 3); citrate (SI)-synthase | chr2:17801471-17806049 REVERSE	citrate synthase 3	citrate synthase 3, peroxisomal	EC:2.3.3.1;EC:2.1.1.64;EC:2.1.1.114	Citrate (Si)-synthase;3-demethylubiquinol 3-O-methyltransferase;Polyprenyldihydroxybenzoate methyltransferase
Csa10g030590	2.18462	0.0337141	4.54609	AT4G15530	6.5	gluconeogenese/ glyoxylate cycle.pyruvate dikinase	Symbols: PPDK | PPDK (pyruvate orthophosphate dikinase); kinase/ pyruvate, phosphate dikinase | chr4:8864828-8870801 REVERSE	pyruvate orthophosphate dikinase	pyruvate orthophosphate dikinase	EC:2.7.9.1	Pyruvate, phosphate dikinase
Csa16g005860	6.87288	0.0234691	117.204	AT3G60100	8.1.2	TCA / org. transformation.TCA.CS	Symbols: CSY5 | CSY5 (citrate synthase 5); citrate (SI)-synthase/ transferase, transferring acyl groups, acyl groups converted into alkyl on transfer | chr3:22192730-22196447 FORWARD	citrate synthase 5	citrate synthase 5, mitochondrial-like	EC:2.3.3.1	Citrate (Si)-synthase
Csa15g035960	9.61519	0.0234691	784.263	AT3G22360	9.4	mitochondrial electron transport / ATP synthesis.alternative oxidase	Symbols: AOX1B | AOX1B; alternative oxidase | chr3:7904156-7905384 FORWARD	alternative oxidase 1B	ubiquinol oxidase 1b, mitochondrial	EC:1.10.3.11;EC:1.10.3	Ubiquinol oxidase (non-electrogenic);Acting on diphenols and related substances as donors
Csa10g047250	4.72793	0.0282478	26.5001	AT5G40382	9.7	mitochondrial electron transport / ATP synthesis.cytochrome c oxidase	cytochrome-c oxidase | chr5:16155086-16155683 REVERSE	Cytochrome c oxidase subunit Vc family protein	putative cytochrome c oxidase subunit 5C-4
Csa11g057570	4.50814	0.0346596	22.7554	AT5G40382	9.7	mitochondrial electron transport / ATP synthesis.cytochrome c oxidase	cytochrome-c oxidase | chr5:16155086-16155683 REVERSE	Cytochrome c oxidase subunit Vc family protein	putative cytochrome c oxidase subunit 5C-4
Csa02g010930	2.72824	0.0259695	6.62649	AT4G05020	9.2.2	mitochondrial electron transport / ATP synthesis.NADH-DH.type II.external	Symbols: NDB2 | NDB2 (NAD(P)H dehydrogenase B2); FAD binding / disulfide oxidoreductase/ oxidoreductase | chr4:2572621-2576595 FORWARD	NAD(P)H dehydrogenase B2	external alternative NAD(P)H-ubiquinone oxidoreductase B2, mitochondrial
Csa13g052980	2.47689	0.0277689	5.56695	AT4G05020	9.2.2	mitochondrial electron transport / ATP synthesis.NADH-DH.type II.external	Symbols: NDB2 | NDB2 (NAD(P)H dehydrogenase B2); FAD binding / disulfide oxidoreductase/ oxidoreductase | chr4:2572621-2576595 FORWARD	NAD(P)H dehydrogenase B2	external alternative NAD(P)H-ubiquinone oxidoreductase B2, mitochondrial
Csa08g049210	2.22873	0.031643	4.6872	AT4G05020	9.2.2	mitochondrial electron transport / ATP synthesis.NADH-DH.type II.external	Symbols: NDB2 | NDB2 (NAD(P)H dehydrogenase B2); FAD binding / disulfide oxidoreductase/ oxidoreductase | chr4:2572621-2576595 FORWARD	NAD(P)H dehydrogenase B2	external alternative NAD(P)H-ubiquinone oxidoreductase B2, mitochondrial
Csa03g010590	2.19451	0.0460856	4.57735	AT1G07180	9.2.1	mitochondrial electron transport / ATP synthesis.NADH-DH.type II.internal matrix	Symbols: ATNDI1, NDA1 | NDA1 (ALTERNATIVE NAD(P)H DEHYDROGENASE 1); NADH dehydrogenase | chr1:2204320-2206934 FORWARD	alternative NAD(P)H dehydrogenase 1	internal alternative NAD(P)H-ubiquinone oxidoreductase A1, mitochondrial	EC:1.6.99.3;EC:1.6.99.1	NADH dehydrogenase;NADPH dehydrogenase
Csa14g045560	4.36544	0.0234691	20.6124	AT1G35230	10.5.1	cell wall.cell wall proteins.AGPs	Symbols: AGP5 | AGP5 (ARABINOGALACTAN-PROTEIN 5) | chr1:12917149-12917763 FORWARD	arabinogalactan protein 5	classical arabinogalactan protein 10-like
Csa17g063290	3.86588	0.0234691	14.5796	AT1G35230	10.5.1	cell wall.cell wall proteins.AGPs	Symbols: AGP5 | AGP5 (ARABINOGALACTAN-PROTEIN 5) | chr1:12917149-12917763 FORWARD	arabinogalactan protein 5	classical arabinogalactan protein 10-like
Csa09g086790	3.67702	0.0249994	12.7907	AT2G22470	10.5.1	cell wall.cell wall proteins.AGPs	Symbols: AGP2, ATAGP2 | AGP2 (ARABINOGALACTAN PROTEIN 2) | chr2:9538197-9538879 REVERSE	arabinogalactan protein 2	classical arabinogalactan protein 2-like
Csa16g044220	3.35955	0.0251986	10.2642	AT2G22470	10.5.1	cell wall.cell wall proteins.AGPs	Symbols: AGP2, ATAGP2 | AGP2 (ARABINOGALACTAN PROTEIN 2) | chr2:9538197-9538879 REVERSE	arabinogalactan protein 2	classical arabinogalactan protein 2-like
Csa02g023000	1.81653	0.0506458	3.52232	AT4G09030	10.5.1	cell wall.cell wall proteins.AGPs	Symbols: AGP10, ATAGP10 | AGP10 (ARABINOGALACTAN PROTEIN 10) | chr4:5792207-5792790 FORWARD	arabinogalactan protein 10	classical arabinogalactan protein 10-like
Csa02g043510	3.97258	0.0364319	15.6988	AT5G51680	10.5.4	cell wall.cell wall proteins.HRGP	hydroxyproline-rich glycoprotein family protein | chr5:20997320-20998907 FORWARD	hydroxyproline-rich glycoprotein family protein	hydroxyproline-rich glycoprotein family protein
Csa15g009700	4.5873	0.0521711	24.039	AT3G07970	10.6.3	cell wall.degradation.pectate lyases and polygalacturonases	Symbols: QRT2 | QRT2 (QUARTET 2); polygalacturonase | chr3:2541006-2543432 FORWARD	Pectin lyase-like superfamily protein	polygalacturonase QRT2-like	EC:3.2.1.15	Polygalacturonase
Csa01g009040	3.58593	0.0532084	12.0081	AT3G07970	10.6.3	cell wall.degradation.pectate lyases and polygalacturonases	Symbols: QRT2 | QRT2 (QUARTET 2); polygalacturonase | chr3:2541006-2543432 FORWARD	Pectin lyase-like superfamily protein	polygalacturonase QRT2-like	EC:3.2.1.15	Polygalacturonase
Csa11g003450	3.6363	0.0435268	12.4347	AT4G38030	10.6.3	cell wall.degradation.pectate lyases and polygalacturonases	lyase | chr4:17863073-17866730 REVERSE	Rhamnogalacturonate lyase family protein	Rhamnogalacturonate lyase family protein
Csa13g008880	2.23196	0.0344502	4.69773	AT5G06860	10.6.3	cell wall.degradation.pectate lyases and polygalacturonases	Symbols: PGIP1, ATPGIP1 | PGIP1 (POLYGALACTURONASE INHIBITING PROTEIN 1); protein binding | chr5:2132350-2133587 FORWARD	polygalacturonase inhibiting protein 1	polygalacturonase inhibitor 1-like
Csa15g071410	2.40779	0.0526629	5.3066	AT2G15390	10.3	cell wall.hemicellulose synthesis	Symbols: FUT4, atfut4 | FUT4; fucosyltransferase/ transferase, transferring glycosyl groups | chr2:6709260-6711156 REVERSE	fucosyltransferase 4	fucosyltransferase 4	EC:2.4.1.69	Type 1 galactoside alpha-(1,2)-fucosyltransferase
Csa03g028750	2.52841	0.0356965	5.76936	AT1G26770	10.7	cell wall.modification	Symbols: ATEXPA10, AT-EXP10, ATEXP10, ATHEXP ALPHA 1.1, EXP10 | ATEXPA10 (ARABIDOPSIS THALIANA EXPANSIN A 10); structural constituent of cell wall | chr1:9259750-9260792 FORWARD	expansin A10	expansin-A10 isoform X2
Csa17g034120	2.4136	0.0341582	5.32802	AT1G26770	10.7	cell wall.modification	Symbols: ATEXPA10, AT-EXP10, ATEXP10, ATHEXP ALPHA 1.1, EXP10 | ATEXPA10 (ARABIDOPSIS THALIANA EXPANSIN A 10); structural constituent of cell wall | chr1:9259750-9260792 FORWARD	expansin A10	expansin-A10 isoform X2
Csa14g031940	2.10325	0.0447142	4.29676	AT1G26770	10.7	cell wall.modification	Symbols: ATEXPA10, AT-EXP10, ATEXP10, ATHEXP ALPHA 1.1, EXP10 | ATEXPA10 (ARABIDOPSIS THALIANA EXPANSIN A 10); structural constituent of cell wall | chr1:9259750-9260792 FORWARD	expansin A10	expansin-A10 isoform X1
Csa10g025240	6.69873	0.0234691	103.877	AT4G18990	10.7	cell wall.modification	xyloglucan:xyloglucosyl transferase, putative / xyloglucan endotransglycosylase, putative / endo-xyloglucan transferase, putative | chr4:10401910-10404248 REVERSE	xyloglucan endotransglucosylase/hydrolase 29	probable xyloglucan endotransglucosylase/hydrolase protein 29	EC:2.4.1.207	Xyloglucan:xyloglucosyl transferase
Csa18g030590	4.61845	0.0275331	24.5636	AT5G57560	10.7	cell wall.modification	Symbols: TCH4, XTH22 | TCH4 (Touch 4); hydrolase, acting on glycosyl bonds / xyloglucan:xyloglucosyl transferase | chr5:23307130-23308282 REVERSE	xyloglucan endotransglycosylase 6	probable xyloglucan endotransglucosylase/hydrolase protein 23	EC:2.4.1.207	Xyloglucan:xyloglucosyl transferase
Csa11g091130	4.54099	0.0267567	23.2796	AT5G57560	10.7	cell wall.modification	Symbols: TCH4, XTH22 | TCH4 (Touch 4); hydrolase, acting on glycosyl bonds / xyloglucan:xyloglucosyl transferase | chr5:23307130-23308282 REVERSE	xyloglucan endotransglycosylase 6	xyloglucan endotransglucosylase/hydrolase protein 24-like	EC:2.4.1.207	Xyloglucan:xyloglucosyl transferase
Csa02g004880	4.07128	0.0250469	16.8104	AT4G01750	10.4.3.6	cell wall.pectin synthesis.rhamnogalacturonan II.Xylose Transferase with Fucose Acceptor	Symbols: RGXT2 | RGXT2 (rhamnogalacturonan xylosyltransferase 2); UDP-xylosyltransferase | chr4:756363-758590 FORWARD	rhamnogalacturonan xylosyltransferase 2	UDP-D-xylose:L-fucose alpha-1,3-D-xylosyltransferase
Csa06g015350	2.15173	0.0393558	4.4436	AT3G43270	10.8.1	cell wall.pectin*esterases.PME	pectinesterase family protein | chr3:15222125-15225460 REVERSE	Plant invertase/pectin methylesterase inhibitor superfamily	probable pectinesterase/pectinesterase inhibitor 32	EC:3.1.1.11;EC:3.1.1.1	Pectinesterase;Carboxylesterase
Csa04g022370	2.07662	0.0410051	4.21817	AT3G43270	10.8.1	cell wall.pectin*esterases.PME	pectinesterase family protein | chr3:15222125-15225460 REVERSE	Plant invertase/pectin methylesterase inhibitor superfamily	probable pectinesterase/pectinesterase inhibitor 32	EC:3.1.1.11;EC:3.1.1.1	Pectinesterase;Carboxylesterase
Csa03g033870	2.59815	0.0284279	6.05508	AT1G30620	10.1.9	cell wall.precursor synthesis.MUR4	Symbols: HSR8, MUR4, UXE1 | MUR4 (MURUS 4); UDP-arabinose 4-epimerase/ catalytic | chr1:10854549-10858244 FORWARD	NAD(P)-binding Rossmann-fold superfamily protein	UDP-arabinose 4-epimerase 1	EC:5.1.3.5;EC:5.1.3.2	UDP-arabinose 4-epimerase;UDP-glucose 4-epimerase
Csa17g045970	1.69796	0.0507195	3.24443	AT1G30620	10.1.9	cell wall.precursor synthesis.MUR4	Symbols: HSR8, MUR4, UXE1 | MUR4 (MURUS 4); UDP-arabinose 4-epimerase/ catalytic | chr1:10854549-10858244 FORWARD	NAD(P)-binding Rossmann-fold superfamily protein	UDP-arabinose 4-epimerase 1	EC:5.1.3.5;EC:5.1.3.2	UDP-arabinose 4-epimerase;UDP-glucose 4-epimerase
Csa09g035780	6.12455	0.0234691	69.7705	AT3G44830	11.8.10	lipid metabolism.'exotics' (steroids, squalene etc).phosphatidylcholinesterol O-acyltransferase	lecithin:cholesterol acyltransferase family protein / LACT family protein | chr3:16368890-16372356 FORWARD	Lecithin:cholesterol acyltransferase family protein	putative phospholipid:diacylglycerol acyltransferase 2	EC:2.3.1.158	Phospholipid:diacylglycerol acyltransferase
Csa17g037730	3.06724	0.0260521	8.3817	AT1G27980	11.8.1	lipid metabolism.''exotics'' (steroids, squalene etc).sphingolipids	Symbols: DPL1, ATDPL1 | DPL1; carboxy-lyase/ catalytic/ pyridoxal phosphate binding | chr1:9748737-9752769 FORWARD	dihydrosphingosine phosphate lyase	sphingosine-1-phosphate lyase	EC:4.1.2.27	Sphinganine-1-phosphate aldolase
Csa17g026370	2.0054	0.042888	4.01499	AT1G20560	11.1.8	lipid metabolism.FA synthesis and FA elongation.acyl coa ligase	Symbols: AAE1 | AAE1 (ACYL ACTIVATING ENZYME 1); AMP binding | chr1:7119676-7121817 REVERSE	acyl activating enzyme 1	probable acyl-activating enzyme 1, peroxisomal	EC:6.2.1.26	o-succinylbenzoate--CoA ligase
Csa19g035480	1.97992	0.0425844	3.9447	AT3G23790	11.1.8	lipid metabolism.FA synthesis and FA elongation.acyl coa ligase	AMP-binding protein, putative | chr3:8575167-8581112 FORWARD	AMP-dependent synthetase and ligase family protein	probable acyl-activating enzyme 16, chloroplastic isoform X1	EC:6.2.1.20	Long-chain-fatty-acid--[acyl-carrier-protein] ligase
Csa06g022840	2.92592	0.0265049	7.59956	AT3G48990	11.1.8	lipid metabolism.FA synthesis and FA elongation.acyl coa ligase	AMP-dependent synthetase and ligase family protein | chr3:18158747-18161379 REVERSE	AMP-dependent synthetase and ligase family protein	oxalate--CoA ligase	EC:6.2.1.12;EC:6.2.1.8	4-coumarate--CoA ligase;Oxalate--CoA ligase
Csa04g034180	2.42433	0.0302183	5.36781	AT3G48990	11.1.8	lipid metabolism.FA synthesis and FA elongation.acyl coa ligase	AMP-dependent synthetase and ligase family protein | chr3:18158747-18161379 REVERSE	AMP-dependent synthetase and ligase family protein	oxalate--CoA ligase	EC:6.2.1.12;EC:6.2.1.8	4-coumarate--CoA ligase;Oxalate--CoA ligase
Csa08g017410	1.97371	0.0388781	3.92776	AT5G23050	11.1.8	lipid metabolism.FA synthesis and FA elongation.acyl coa ligase	Symbols: AAE17 | AAE17 (ACYL-ACTIVATING ENZYME 17); catalytic/ ligase | chr5:7731269-7735439 REVERSE	acyl-activating enzyme 17	probable acyl-activating enzyme 17, peroxisomal	EC:6.2.1.1	Acetate--CoA ligase
Csa15g055530	2.16793	0.0340876	4.4938	AT2G04350	11.1.9	lipid metabolism.FA synthesis and FA elongation.long chain fatty acid CoA ligase	long-chain-fatty-acid--CoA ligase family protein / long-chain acyl-CoA synthetase family protein (LACS8) | chr2:1515805-1519308 FORWARD	AMP-dependent synthetase and ligase family protein	long chain acyl-CoA synthetase 8	EC:6.2.1.3	Long-chain-fatty-acid--CoA ligase
Csa07g002960	2.23097	0.0518732	4.6945	AT3G61680	11.9.2.1	lipid metabolism.lipid degradation.lipases.triacylglycerol lipase	lipase class 3 family protein | chr3:22823481-22826992 FORWARD	alpha/beta-Hydrolases superfamily protein	alpha/beta-Hydrolases superfamily protein	EC:3.1.1.32;EC:3.1.1.1	Phospholipase A(1);Carboxylesterase
Csa12g050960	2.23214	0.0383723	4.69831	AT4G16760	11.9.4.2	lipid metabolism.lipid degradation.beta-oxidation.acyl CoA DH	Symbols: ACX1, ATACX1 | ACX1 (ACYL-COA OXIDASE 1); acyl-CoA oxidase | chr4:9424633-9428864 REVERSE	acyl-CoA oxidase 1	peroxisomal acyl-coenzyme A oxidase 1	EC:1.3.99.3;EC:1.3.3.6	Acting on the CH-CH group of donors;Acyl-CoA oxidase
Csa10g028750	2.12885	0.0430841	4.3737	AT4G16760	11.9.4.2	lipid metabolism.lipid degradation.beta-oxidation.acyl CoA DH	Symbols: ACX1, ATACX1 | ACX1 (ACYL-COA OXIDASE 1); acyl-CoA oxidase | chr4:9424633-9428864 REVERSE	acyl-CoA oxidase 1	peroxisomal acyl-coenzyme A oxidase 1	EC:1.3.99.3;EC:1.3.3.6	Acting on the CH-CH group of donors;Acyl-CoA oxidase
Csa11g032960	2.0102	0.0423834	4.02839	AT4G16760	11.9.4.2	lipid metabolism.lipid degradation.beta-oxidation.acyl CoA DH	Symbols: ACX1, ATACX1 | ACX1 (ACYL-COA OXIDASE 1); acyl-CoA oxidase | chr4:9424633-9428864 REVERSE	acyl-CoA oxidase 1	peroxisomal acyl-coenzyme A oxidase 1	EC:1.3.99.3;EC:1.3.3.6	Acting on the CH-CH group of donors;Acyl-CoA oxidase
Csa05g013750	2.24658	0.0448727	4.74556	AT2G39400	11.9.2.2	lipid metabolism.lipid degradation.lipases.acylglycerol lipase	hydrolase, alpha/beta fold family protein | chr2:16452612-16454801 FORWARD	alpha/beta-Hydrolases superfamily protein	caffeoylshikimate esterase	EC:3.1.1.23;EC:3.1.1.1	Acylglycerol lipase;Carboxylesterase
Csa14g002690	2.11952	0.0333519	4.34548	AT1G02660	11.9.2.1	lipid metabolism.lipid degradation.lipases.triacylglycerol lipase	lipase class 3 family protein | chr1:571955-574981 REVERSE	alpha/beta-Hydrolases superfamily protein	alpha/beta-Hydrolases superfamily protein
Csa03g033550	3.61423	0.0519808	12.2459	AT1G30370	11.9.2.1	lipid metabolism.lipid degradation.lipases.triacylglycerol lipase	lipase class 3 family protein | chr1:10719169-10720758 REVERSE	alpha/beta-Hydrolases superfamily protein	phospholipase A1-Igamma1, chloroplastic-like	EC:3.1.1.32;EC:3.1.1.1	Phospholipase A(1);Carboxylesterase
Csa16g002110	2.53395	0.0279694	5.79157	AT3G62590	11.9.2.1	lipid metabolism.lipid degradation.lipases.triacylglycerol lipase	lipase class 3 family protein | chr3:23147918-23150352 REVERSE	alpha/beta-Hydrolases superfamily protein	alpha/beta-Hydrolases superfamily protein
Csa07g002090	2.24704	0.0329854	4.74709	AT3G62590	11.9.2.1	lipid metabolism.lipid degradation.lipases.triacylglycerol lipase	lipase class 3 family protein | chr3:23147918-23150352 REVERSE	alpha/beta-Hydrolases superfamily protein	alpha/beta-Hydrolases superfamily protein
Csa07g034310	2.80699	0.0407404	6.99821	AT1G68620	11.9.3.2	lipid metabolism.lipid degradation.lysophospholipases.carboxylesterase	hydrolase | chr1:25765947-25767240 FORWARD	alpha/beta-Hydrolases superfamily protein	probable carboxylesterase 6	EC:3.1.1.1	Carboxylesterase
Csa20g067210	5.03011	0.0291135	32.6749	AT5G43300	11.9.3.3	lipid metabolism.lipid degradation.lysophospholipases.glycerophosphodiester phosphodiesterase	glycerophosphodiester phosphodiesterase/ phosphoric diester hydrolase | chr5:17376734-17379277 REVERSE	PLC-like phosphodiesterases superfamily protein	glycerophosphodiester phosphodiesterase GDPD3-like	EC:3.1.4.46;EC:3.1.4.44	Glycerophosphodiester phosphodiesterase;Glycerophosphoinositol glycerophosphodiesterase
Csa11g071590	4.92989	0.027095	30.482	AT5G43300	11.9.3.3	lipid metabolism.lipid degradation.lysophospholipases.glycerophosphodiester phosphodiesterase	glycerophosphodiester phosphodiesterase/ phosphoric diester hydrolase | chr5:17376734-17379277 REVERSE	PLC-like phosphodiesterases superfamily protein	glycerophosphodiester phosphodiesterase GDPD3-like	EC:3.1.4.46	Glycerophosphodiester phosphodiesterase
Csa10g006270	1.96792	0.042888	3.91202	AT4G35790	11.9.3.1	lipid metabolism.lipid degradation.lysophospholipases.phospholipase D	Symbols: ATPLDDELTA, PLDDELTA | ATPLDDELTA; phospholipase D | chr4:16955518-16960170 REVERSE	phospholipase D delta	phospholipase D delta	EC:3.1.4.4	Phospholipase D
Csa11g005910	1.72297	0.05321	3.30114	AT4G35790	11.9.3.1	lipid metabolism.lipid degradation.lysophospholipases.phospholipase D	Symbols: ATPLDDELTA, PLDDELTA | ATPLDDELTA; phospholipase D | chr4:16955518-16960170 REVERSE	phospholipase D delta	phospholipase D delta	EC:3.1.4.4	Phospholipase D
Csa03g018890	1.9178	0.0529965	3.77846	AT1G15110	11.3	lipid metabolism.Phospholipid synthesis	phosphatidyl serine synthase family protein | chr1:5199018-5202175 FORWARD	phosphatidyl serine synthase family protein	CDP-diacylglycerol--serine O-phosphatidyltransferase 1 isoform X1	EC:3.1.30;EC:3.1.26;EC:3.1.26.4;EC:2.7.8.8	Acting on ester bonds;Acting on ester bonds;Ribonuclease H;CDP-diacylglycerol--serine O-phosphatidyltransferase
Csa17g020660	1.85744	0.0462256	3.62365	AT1G15110	11.3	lipid metabolism.Phospholipid synthesis	phosphatidyl serine synthase family protein | chr1:5199018-5202175 FORWARD	phosphatidyl serine synthase family protein	CDP-diacylglycerol--serine O-phosphatidyltransferase 1 isoform X1	EC:2.7.8.8	CDP-diacylglycerol--serine O-phosphatidyltransferase
Csa16g034310	2.19342	0.0463127	4.57387	AT1G71697	11.3.2	lipid metabolism.Phospholipid synthesis.choline kinase	Symbols: ATCK1, CK | ATCK1 (CHOLINE KINASE 1); choline kinase | chr1:26971223-26973464 FORWARD	choline kinase 1	probable choline kinase 1	EC:2.7.1.32	Choline kinase
Csa11g089410	4.26765	0.0279384	19.2616	AT5G56100	11.4	lipid metabolism.TAG synthesis	glycine-rich protein / oleosin | chr5:22717115-22717751 FORWARD	glycine-rich protein / oleosin	major oleosin NAP-II
Csa09g061450	3.89591	0.0236718	14.8863	AT3G53180	12.2.2	N-metabolism.ammonia metabolism.glutamine synthase	catalytic/ glutamate-ammonia ligase | chr3:19706894-19711439 FORWARD	glutamate-ammonia ligases	protein fluG
Csa04g039120	3.70916	0.023772	13.0788	AT3G53180	12.2.2	N-metabolism.ammonia metabolism.glutamine synthase	catalytic/ glutamate-ammonia ligase | chr3:19706894-19711439 FORWARD	glutamate-ammonia ligases	protein fluG-like	EC:6.3.1.2	Glutamine synthetase
Csa18g025330	2.14266	0.0347299	4.41576	AT5G54080	13.2.6.2	amino acid metabolism.degradation.aromatic aa.tyrosine	Symbols: HGO | HGO (HOMOGENTISATE 1,2-DIOXYGENASE); homogentisate 1,2-dioxygenase | chr5:21945869-21948285 FORWARD	homogentisate 1	homogentisate 1,2-dioxygenase	EC:1.13.11;EC:1.13.11.5	Acting on single donors with incorporation of molecular oxygen (oxygenases). The oxygen incorporated need not be derived from O(2);Homogentisate 1,2-dioxygenase
Csa09g099530	2.62238	0.0288861	6.15765	AT1G64660	13.2.3.4.1	amino acid metabolism.degradation.aspartate family.methionine.methionine gamma-lyase	Symbols: ATMGL | ATMGL (ARABIDOPSIS THALIANA METHIONINE GAMMA-LYASE); catalytic/ methionine gamma-lyase | chr1:24028918-24030780 FORWARD	methionine gamma-lyase	methionine gamma-lyase	EC:2.5.1.48;EC:4.4.1.11;EC:4.4.1.1	Cystathionine gamma-synthase;Methionine gamma-lyase;Cystathionine gamma-lyase
Csa11g025580	2.77885	0.0346574	6.86305	AT4G20930	13.2.4.3	amino acid metabolism.degradation.branched-chain group.valine	3-hydroxyisobutyrate dehydrogenase, putative | chr4:11198389-11201087 REVERSE	6-phosphogluconate dehydrogenase family protein	probable 3-hydroxyisobutyrate dehydrogenase, mitochondrial isoform X1	EC:1.1.1.44;EC:1.1.1.31	Phosphogluconate dehydrogenase (NADP(+)-dependent, decarboxylating);3-hydroxyisobutyrate dehydrogenase
Csa02g023290	3.7076	0.0239776	13.0647	AT4G08870	13.2.2.3	amino acid metabolism.degradation.glutamate family.arginine	arginase, putative | chr4:5646439-5648727 REVERSE	Arginase/deacetylase superfamily protein	arginase 1, mitochondrial	EC:3.5.3.11;EC:3.5.3.1	Agmatinase;Arginase
Csa13g041900	3.53762	0.0256393	11.6126	AT4G08870	13.2.2.3	amino acid metabolism.degradation.glutamate family.arginine	arginase, putative | chr4:5646439-5648727 REVERSE	Arginase/deacetylase superfamily protein	arginase 1, mitochondrial	EC:3.5.3.11;EC:3.5.3.1	Agmatinase;Arginase
Csa13g017630	2.53096	0.0284279	5.77957	AT5G14800	13.2.2.3	amino acid metabolism.degradation.glutamate family.arginine	Symbols: P5CR, AT-P5R, AT-P5C1, EMB2772 | P5CR (PYRROLINE-5- CARBOXYLATE (P5C) REDUCTASE); pyrroline-5-carboxylate reductase | chr5:4785960-4787839 REVERSE	pyrroline-5- carboxylate (P5C) reductase	pyrroline-5-carboxylate reductase	EC:1.5.1.2	Pyrroline-5-carboxylate reductase
Csa14g010130	2.77734	0.0256393	6.85589	AT1G08630	13.2.5.2	amino acid metabolism.degradation.serine-glycine-cysteine group.glycine	Symbols: THA1 | THA1 (Threonine Aldolase 1); aldehyde-lyase/ threonine aldolase | chr1:2743761-2746939 REVERSE	threonine aldolase 1	probable low-specificity L-threonine aldolase 1	EC:4.1.2.5	L-threonine aldolase
Csa17g012100	2.39199	0.0290948	5.24882	AT1G08630	13.2.5.2	amino acid metabolism.degradation.serine-glycine-cysteine group.glycine	Symbols: THA1 | THA1 (Threonine Aldolase 1); aldehyde-lyase/ threonine aldolase | chr1:2743761-2746939 REVERSE	threonine aldolase 1	probable low-specificity L-threonine aldolase 1	EC:4.1.2.5	L-threonine aldolase
Csa15g005400	2.05744	0.0420421	4.16248	AT3G04520	13.2.5.2	amino acid metabolism.degradation.serine-glycine-cysteine group.glycine	Symbols: THA2 | THA2 (Threonine Aldolase 2); threonine aldolase | chr3:1217239-1219759 REVERSE	threonine aldolase 2	probable low-specificity L-threonine aldolase 2	EC:4.1.2.5	L-threonine aldolase
Csa01g005230	2.05162	0.0391528	4.14572	AT3G04520	13.2.5.2	amino acid metabolism.degradation.serine-glycine-cysteine group.glycine	Symbols: THA2 | THA2 (Threonine Aldolase 2); threonine aldolase | chr3:1217239-1219759 REVERSE	threonine aldolase 2	probable low-specificity L-threonine aldolase 2	EC:4.1.2.5	L-threonine aldolase
Csa06g020990	7.10928	0.0249994	138.072	AT3G47340	13.1.3.1.1	amino acid metabolism.synthesis.aspartate family.asparagine.asparagine synthetase	Symbols: ASN1, DIN6, AT-ASN1 | ASN1 (GLUTAMINE-DEPENDENT ASPARAGINE SYNTHASE 1); asparagine synthase (glutamine-hydrolyzing) | chr3:17437884-17441243 REVERSE	glutamine-dependent asparagine synthase 1	asparagine synthetase [glutamine-hydrolyzing] 1	EC:6.3.5.4	Asparagine synthase (glutamine-hydrolyzing)
Csa06g046930	1.95427	0.0475235	3.8752	AT2G41040	13.1.3.4.12	amino acid metabolism.synthesis.aspartate family.methionine.homocysteine S-methyltransferase	methyltransferase-related | chr2:17121376-17123204 FORWARD	S-adenosyl-L-methionine-dependent methyltransferases superfamily protein	uncharacterized methyltransferase At2g41040, chloroplastic
Csa14g021540	1.83726	0.0498949	3.5733	AT1G17290	13.1.1.3.1	amino acid metabolism.synthesis.central amino acid metabolism.alanine.alanine aminotransferase	Symbols: AlaAT1 | AlaAT1 (ALANINE AMINOTRANSFERAS); ATP binding / L-alanine:2-oxoglutarate aminotransferase | chr1:5922630-5926400 FORWARD	alanine aminotransferas	alanine aminotransferase 1, mitochondrial	EC:2.6.1.12;EC:2.6.1.2	Alanine--oxo-acid transaminase;Alanine transaminase
Csa16g035030	3.18428	0.0489176	9.09	AT1G72330	13.1.1.3.1	amino acid metabolism.synthesis.central amino acid metabolism.alanine.alanine aminotransferase	Symbols: ALAAT2 | ALAAT2 (ALANINE AMINOTRANSFERASE 2); ATP binding / L-alanine:2-oxoglutarate aminotransferase | chr1:27233485-27236788 FORWARD	alanine aminotransferase 2	alanine aminotransferase 2	EC:2.6.1.12;EC:2.6.1.2	Alanine--oxo-acid transaminase;Alanine transaminase
Csa09g004390	5.35723	0.0234691	40.9907	AT2G02000	13.1.1.1.1	amino acid metabolism.synthesis.central amino acid metabolism.GABA.Glutamate decarboxylase	Symbols: GAD3 | GAD3 (glutamate decarboxylase 3); calmodulin binding | chr2:469370-472070 REVERSE	glutamate decarboxylase 4	glutamate decarboxylase 4	EC:4.1.1.15	Glutamate decarboxylase
Csa06g002010	4.92868	0.0248189	30.4564	AT2G02010	13.1.1.1.1	amino acid metabolism.synthesis.central amino acid metabolism.GABA.Glutamate decarboxylase	Symbols: GAD4 | GAD4 (glutamate decarboxylase 4); calmodulin binding | chr2:474165-476594 REVERSE	glutamate decarboxylase 4	glutamate decarboxylase 4	EC:4.1.1.15	Glutamate decarboxylase
Csa04g006420	2.78614	0.0430291	6.89782	AT2G02010	13.1.1.1.1	amino acid metabolism.synthesis.central amino acid metabolism.GABA.Glutamate decarboxylase	Symbols: GAD4 | GAD4 (glutamate decarboxylase 4); calmodulin binding | chr2:474165-476594 REVERSE	glutamate decarboxylase 4	glutamate decarboxylase 4	EC:4.1.1.15	Glutamate decarboxylase
Csa15g024000	4.31845	0.0410604	19.9518	AT3G17760	13.1.1.1.1	amino acid metabolism.synthesis.central amino acid metabolism.GABA.Glutamate decarboxylase	Symbols: GAD5 | GAD5 (glutamate decarboxylase 5); calmodulin binding | chr3:6078812-6080877 REVERSE	glutamate decarboxylase 5	glutamate decarboxylase 5	EC:4.1.1.15	Glutamate decarboxylase
Csa06g030270	3.65674	0.0234691	12.6121	AT3G55610	13.1.2.2.1	amino acid metabolism.synthesis.glutamate family.proline.delta 1-pyrroline-5-carboxylate synthetase	Symbols: P5CS2 | P5CS2 (DELTA 1-PYRROLINE-5-CARBOXYLATE SYNTHASE 2); catalytic/ glutamate 5-kinase/ glutamate-5-semialdehyde dehydrogenase/ oxidoreductase | chr3:20624020-20629093 REVERSE	delta 1-pyrroline-5-carboxylate synthase 2	delta-1-pyrroline-5-carboxylate synthase B-like	EC:1.2.1.41;EC:2.7.2.11	Glutamate-5-semialdehyde dehydrogenase;Glutamate 5-kinase
Csa04g041940	3.23707	0.0245145	9.42877	AT3G55610	13.1.2.2.1	amino acid metabolism.synthesis.glutamate family.proline.delta 1-pyrroline-5-carboxylate synthetase	Symbols: P5CS2 | P5CS2 (DELTA 1-PYRROLINE-5-CARBOXYLATE SYNTHASE 2); catalytic/ glutamate 5-kinase/ glutamate-5-semialdehyde dehydrogenase/ oxidoreductase | chr3:20624020-20629093 REVERSE	delta 1-pyrroline-5-carboxylate synthase 2	delta-1-pyrroline-5-carboxylate synthase B-like	EC:1.2.1.41;EC:2.7.2.11	Glutamate-5-semialdehyde dehydrogenase;Glutamate 5-kinase
Csa09g067680	2.67534	0.0265042	6.38788	AT3G55610	13.1.2.2.1	amino acid metabolism.synthesis.glutamate family.proline.delta 1-pyrroline-5-carboxylate synthetase	Symbols: P5CS2 | P5CS2 (DELTA 1-PYRROLINE-5-CARBOXYLATE SYNTHASE 2); catalytic/ glutamate 5-kinase/ glutamate-5-semialdehyde dehydrogenase/ oxidoreductase | chr3:20624020-20629093 REVERSE	delta 1-pyrroline-5-carboxylate synthase 2	delta-1-pyrroline-5-carboxylate synthase	EC:1.2.1.41;EC:2.7.2.11	Glutamate-5-semialdehyde dehydrogenase;Glutamate 5-kinase
Csa15g021780	4.18274	0.0238305	18.1606	AT3G16860	15	metal handling	Symbols: COBL8 | COBL8 (COBRA-LIKE PROTEIN 8 PRECURSOR) | chr3:5759375-5762235 REVERSE	COBRA-like protein 8 precursor	COBRA-like protein 8
Csa01g019540	2.75044	0.0376283	6.72921	AT3G16860	15	metal handling	Symbols: COBL8 | COBL8 (COBRA-LIKE PROTEIN 8 PRECURSOR) | chr3:5759375-5762235 REVERSE	COBRA-like protein 8 precursor	COBRA-like protein 8
Csa19g023760	2.44127	0.0452984	5.43119	AT3G16860	15	metal handling	Symbols: COBL8 | COBL8 (COBRA-LIKE PROTEIN 8 PRECURSOR) | chr3:5759375-5762235 REVERSE	COBRA-like protein 8 precursor	COBRA-like protein 8
Csa09g046620	5.83905	0.0239776	57.2437	AT3G47300	15	metal handling	Symbols: SELT | SELT (SELT-LIKE PROTEIN PRECURSOR); selenium binding | chr3:17428443-17429623 REVERSE	SELT-like protein precursor	selT-like protein
Csa10g032700	2.91115	0.0256393	7.52217	AT4G14030	15	metal handling	Symbols: SBP1 | SBP1 (selenium-binding protein 1); selenium binding | chr4:8097918-8100242 REVERSE	selenium-binding protein 1	selenium-binding protein 1
Csa14g001580	2.31519	0.0318085	4.9767	AT1G01580	15.1	metal handling.acquisition	Symbols: FRO2, FRD1, ATFRO2 | FRO2 (FERRIC REDUCTION OXIDASE 2); ferric-chelate reductase | chr1:209395-213041 FORWARD	ferric reduction oxidase 2	ferric reduction oxidase 2	EC:1.16.1;EC:1.16.1.7	Oxidizing metal ions;Ferric-chelate reductase (NADH)
Csa03g001650	2.16731	0.0384442	4.49185	AT1G01580	15.1	metal handling.acquisition	Symbols: FRO2, FRD1, ATFRO2 | FRO2 (FERRIC REDUCTION OXIDASE 2); ferric-chelate reductase | chr1:209395-213041 FORWARD	ferric reduction oxidase 2	ferric reduction oxidase 2	EC:1.16.1;EC:1.16.1.7	Oxidizing metal ions;Ferric-chelate reductase (NADH)
Csa17g002060	2.60875	0.0294847	6.09975	AT1G01590	15.1	metal handling.acquisition	Symbols: FRO1, ATFRO1 | FRO1 (FERRIC REDUCTION OXIDASE 1); ferric-chelate reductase | chr1:214229-217304 FORWARD	ferric reduction oxidase 1	ferric reduction oxidase 2	EC:1.16.1;EC:1.16.1.7	Oxidizing metal ions;Ferric-chelate reductase (NADH)
Csa07g026580	3.12732	0.0273262	8.7381	AT1G56650	16.8.1	secondary metabolism.flavonoids.anthocyanins	Symbols: PAP1, MYB75, SIAA1, ATMYB75 | PAP1 (PRODUCTION OF ANTHOCYANIN PIGMENT 1); DNA binding / transcription factor | chr1:21233595-21235137 REVERSE	production of anthocyanin pigment 1	transcription factor MYB114-like
Csa06g044180	2.83408	0.0267567	7.13087	AT2G39980	16.8.1	secondary metabolism.flavonoids.anthocyanins	transferase family protein | chr2:16687673-16689956 REVERSE	HXXXD-type acyl-transferase family protein	uncharacterized acetyltransferase At3g50280-like	EC:2.3.1.144	Anthranilate N-benzoyltransferase
Csa04g054160	2.22204	0.0329854	4.66553	AT2G39980	16.8.1	secondary metabolism.flavonoids.anthocyanins	transferase family protein | chr2:16687673-16689956 REVERSE	HXXXD-type acyl-transferase family protein	uncharacterized acetyltransferase At3g50280-like
Csa13g043350	3.50182	0.0315327	11.328	AT4G09500	16.8.1	secondary metabolism.flavonoids.anthocyanins	glycosyltransferase family protein | chr4:6018135-6019759 FORWARD	UDP-Glycosyltransferase superfamily protein	UDP-glycosyltransferase 79B8-like
Csa04g019870	3.55633	0.0329518	11.7642	AT3G29670	16.8.1.21	secondary metabolism.flavonoids.anthocyanins.anthocyanin 5-aromatic acyltransferase	transferase family protein | chr3:11527872-11529350 FORWARD	HXXXD-type acyl-transferase family protein	phenolic glucoside malonyltransferase 2-like
Csa10g045310	5.8727	0.0234691	58.5946	AT5G39050	16.8.1.21	secondary metabolism.flavonoids.anthocyanins.anthocyanin 5-aromatic acyltransferase	transferase/ transferase, transferring acyl groups other than amino-acyl groups | chr5:15634586-15636065 FORWARD	HXXXD-type acyl-transferase family protein	phenolic glucoside malonyltransferase 1-like
Csa13g047630	5.43977	0.0241059	43.4044	AT4G10490	16.8.3	secondary metabolism.flavonoids.dihydroflavonols	oxidoreductase, 2OG-Fe(II) oxygenase family protein | chr4:6483867-6485360 FORWARD	2-oxoglutarate (2OG) and Fe(II)-dependent oxygenase superfamily protein	protein DMR6-LIKE OXYGENASE 2
Csa02g026290	3.36374	0.0334304	10.2941	AT4G10490	16.8.3	secondary metabolism.flavonoids.dihydroflavonols	oxidoreductase, 2OG-Fe(II) oxygenase family protein | chr4:6483867-6485360 FORWARD	2-oxoglutarate (2OG) and Fe(II)-dependent oxygenase superfamily protein	protein DMR6-LIKE OXYGENASE 2
Csa07g062960	2.28663	0.0338254	4.87915	AT1G61720	16.8.3.1	secondary metabolism.flavonoids.dihydroflavonols.dihydrokaempferol 4-reductase	Symbols: BAN | BAN (BANYULS); oxidoreductase | chr1:22791168-22792800 REVERSE	NAD(P)-binding Rossmann-fold superfamily protein	anthocyanidin reductase-like	EC:1.3.1.77	Anthocyanidin reductase ((2R,3R)-flavan-3-ol-forming)
Csa18g011120	4.18288	0.0338254	18.1624	AT5G42800	16.8.3.1	secondary metabolism.flavonoids.dihydroflavonols.dihydrokaempferol 4-reductase	Symbols: DFR, TT3, M318 | DFR (DIHYDROFLAVONOL 4-REDUCTASE); dihydrokaempferol 4-reductase | chr5:17164141-17165918 REVERSE	dihydroflavonol 4-reductase	dihydroflavonol reductase	EC:1.1.1.219;EC:1.1.1.234	Dihydroflavanol 4-reductase;Flavanone 4-reductase
Csa10g017660	2.60076	0.0270133	6.06605	AT4G25300	16.8.4	secondary metabolism.flavonoids.flavonols	oxidoreductase, 2OG-Fe(II) oxygenase family protein | chr4:12945173-12946778 FORWARD	2-oxoglutarate (2OG) and Fe(II)-dependent oxygenase superfamily protein	protein SRG1-like	EC:1.10.3	Acting on diphenols and related substances as donors
Csa09g079900	6.31246	0.0234691	79.4765	AT1G75290	16.8.5	secondary metabolism.flavonoids.isoflavonols	oxidoreductase, acting on NADH or NADPH | chr1:28253890-28255173 FORWARD	NmrA-like negative transcriptional regulator family protein	isoflavone reductase homolog P3-like
Csa12g062810	5.01792	0.026559	32.4	AT4G13660	16.8.5	secondary metabolism.flavonoids.isoflavonols	Symbols: ATPRR2, PRR2 | PRR2 (PINORESINOL REDUCTASE 2); pinoresinol reductase | chr4:7946155-7948376 FORWARD	pinoresinol reductase 2	pinoresinol reductase 1
Csa18g023520	3.7991	0.0367779	13.9201	AT5G52570	16.1.4	secondary metabolism.isoprenoids.carotenoids	Symbols: BETA-OHASE 2, B2, CHY2 | BETA-OHASE 2 (BETA-CAROTENE HYDROXYLASE 2); carotene beta-ring hydroxylase | chr5:21334793-21337002 REVERSE	beta-carotene hydroxylase 2	beta-carotene 3-hydroxylase 2, chloroplastic
Csa02g047750	3.05459	0.0307354	8.30849	AT5G52570	16.1.4	secondary metabolism.isoprenoids.carotenoids	Symbols: BETA-OHASE 2, B2, CHY2 | BETA-OHASE 2 (BETA-CAROTENE HYDROXYLASE 2); carotene beta-ring hydroxylase | chr5:21334793-21337002 REVERSE	beta-carotene hydroxylase 2	beta-carotene 3-hydroxylase 2, chloroplastic
Csa17g022680	2.50421	0.0333867	5.6734	AT1G17050	16.1.2.8	secondary metabolism.isoprenoids.mevalonate pathway.geranyl diphosphate synthase	Symbols: SPS2 | SPS2 (Solanesyl diphosphate synthase 2); trans-octaprenyltranstransferase | chr1:5829080-5831343 FORWARD	solanesyl diphosphate synthase 2	solanesyl diphosphate synthase 2, chloroplastic	EC:2.5.1.30;EC:2.5.1.85;EC:2.5.1.84	Heptaprenyl diphosphate synthase;All-trans-nonaprenyl-diphosphate synthase (geranylgeranyl-diphosphate;All-trans-nonaprenyl-diphosphate synthase (geranyl-diphosphate specific)
Csa12g009270	2.24598	0.0334304	4.74359	AT4G34350	16.1.1.7	secondary metabolism.isoprenoids.non-mevalonate pathway.HDR	Symbols: CLB6, ISPH, HDR | HDR (4-HYDROXY-3-METHYLBUT-2-ENYL DIPHOSPHATE REDUCTASE); 4-hydroxy-3-methylbut-2-en-1-yl diphosphate reductase/ 4-hydroxy-3-methylbut-2-en-1-yl diphosphate synthase | chr4:16428480-16431114 REVERSE	4-hydroxy-3-methylbut-2-enyl diphosphate reductase	4-hydroxy-3-methylbut-2-enyl diphosphate reductase, chloroplastic	EC:1.17.1;EC:1.17.1.2;EC:1.17.7.1;EC:1.17.7	Acting on CH or CH(2) groups;Acting on CH or CH(2) groups;(E)-4-hydroxy-3-methylbut-2-enyl-diphosphate synthase (ferredoxin);Acting on CH or CH(2) groups
Csa11g007610	2.00909	0.0377673	4.02529	AT4G34350	16.1.1.7	secondary metabolism.isoprenoids.non-mevalonate pathway.HDR	Symbols: CLB6, ISPH, HDR | HDR (4-HYDROXY-3-METHYLBUT-2-ENYL DIPHOSPHATE REDUCTASE); 4-hydroxy-3-methylbut-2-en-1-yl diphosphate reductase/ 4-hydroxy-3-methylbut-2-en-1-yl diphosphate synthase | chr4:16428480-16431114 REVERSE	4-hydroxy-3-methylbut-2-enyl diphosphate reductase	4-hydroxy-3-methylbut-2-enyl diphosphate reductase, chloroplastic	EC:1.17.1;EC:1.17.1.2;EC:1.17.7.1;EC:1.17.7	Acting on CH or CH(2) groups;Acting on CH or CH(2) groups;(E)-4-hydroxy-3-methylbut-2-enyl-diphosphate synthase (ferredoxin);Acting on CH or CH(2) groups
Csa06g005400	3.62722	0.0258148	12.3567	AT3G25820	16.1.5	secondary metabolism.isoprenoids.terpenoids	Symbols: ATTPS-CIN | ATTPS-CIN (terpene synthase-like sequence-1,8-cineole); (E)-beta-ocimene synthase/ myrcene synthase | chr3:9439246-9442173 FORWARD	terpene synthase-like sequence-1	terpene synthase-like sequence-1,8-cineole	EC:4.2.3.20;EC:4.2.3.108;EC:4.2.3.14;EC:4.2.3.15;EC:4.2.3.16	(R)-limonene synthase;1,8-cineole synthase;Carbon-oxygen lyases;Myrcene synthase;(4S)-limonene synthase
Csa13g028450	6.08668	0.0239776	67.963	AT5G23960	16.1.5	secondary metabolism.isoprenoids.terpenoids	Symbols: ATTPS21, TPS21 | TPS21 (TERPENE SYNTHASE 21); (-)-E-beta-caryophyllene synthase/ alpha-humulene synthase | chr5:8092969-8095128 FORWARD	terpene synthase 21	alpha-humulene/(-)-(E)-beta-caryophyllene synthase-like
Csa14g007990	1.98467	0.0450315	3.95772	AT1G06570	16.1.3.1	secondary metabolism.isoprenoids.tocopherol biosynthesis.hydroxyphenylpyruvate dioxygenase	Symbols: PDS1, HPD | PDS1 (PHYTOENE DESATURATION 1); 4-hydroxyphenylpyruvate dioxygenase | chr1:2011885-2013545 REVERSE	phytoene desaturation 1	4-hydroxyphenylpyruvate dioxygenase	EC:1.13.11;EC:1.13.11.27	Acting on single donors with incorporation of molecular oxygen (oxygenases). The oxygen incorporated need not be derived from O(2);4-hydroxyphenylpyruvate dioxygenase
Csa07g044270	3.84413	0.0234691	14.3614	AT1G74020	16.4.1	secondary metabolism.N misc.alkaloid-like	Symbols: SS2 | SS2 (STRICTOSIDINE SYNTHASE 2); strictosidine synthase | chr1:27835131-27837317 REVERSE	strictosidine synthase 2	protein STRICTOSIDINE SYNTHASE-LIKE 12 isoform X2	EC:4.3.3.2	Strictosidine synthase
Csa09g078620	3.06442	0.0284128	8.36532	AT1G74020	16.4.1	secondary metabolism.N misc.alkaloid-like	Symbols: SS2 | SS2 (STRICTOSIDINE SYNTHASE 2); strictosidine synthase | chr1:27835131-27837317 REVERSE	strictosidine synthase 2	protein STRICTOSIDINE SYNTHASE-LIKE 12	EC:4.3.3.2	Strictosidine synthase
Csa16g037950	2.24833	0.0416267	4.75132	AT1G74020	16.4.1	secondary metabolism.N misc.alkaloid-like	Symbols: SS2 | SS2 (STRICTOSIDINE SYNTHASE 2); strictosidine synthase | chr1:27835131-27837317 REVERSE	strictosidine synthase 3	protein STRICTOSIDINE SYNTHASE-LIKE 12	EC:4.3.3.2	Strictosidine synthase
Csa05g034990	4.71155	0.0234691	26.2011	AT2G29290	16.4.1	secondary metabolism.N misc.alkaloid-like	tropinone reductase, putative / tropine dehydrogenase, putative | chr2:12586498-12587727 FORWARD	tropinone reductase	tropinone reductase homolog At2g29330-like
Csa07g015230	3.82362	0.0366965	14.1587	AT2G29290	16.4.1	secondary metabolism.N misc.alkaloid-like	tropinone reductase, putative / tropine dehydrogenase, putative | chr2:12586498-12587727 FORWARD	tropinone reductase	NAD(P)-binding Rossmann-fold superfamily protein	EC:1.1.1.1	Alcohol dehydrogenase
Csa03g024330	1.80563	0.0512732	3.49581	AT1G20510	16.2	secondary metabolism.phenylpropanoids	Symbols: OPCL1 | OPCL1 (OPC-8:0 COA LIGASE1); 4-coumarate-CoA ligase | chr1:7103454-7105881 REVERSE	OPC-8:0 CoA ligase1	4-coumarate--CoA ligase-like 5	EC:1.13.12;EC:1.13.12.7;EC:6.2.1.1	Acting on single donors with incorporation of molecular oxygen (oxygenases). The oxygen incorporated need not be derived from O(2);Firefly luciferase;Acetate--CoA ligase
Csa16g007630	3.75375	0.0237588	13.4894	AT2G33590	16.2	secondary metabolism.phenylpropanoids	cinnamoyl-CoA reductase family | chr2:14224268-14226602 FORWARD	NAD(P)-binding Rossmann-fold superfamily protein	putative cinnamoyl-CoA reductase	EC:1.1.1.219	Dihydroflavanol 4-reductase
Csa05g022760	3.24487	0.0252106	9.47986	AT2G33590	16.2	secondary metabolism.phenylpropanoids	cinnamoyl-CoA reductase family | chr2:14224268-14226602 FORWARD	NAD(P)-binding Rossmann-fold superfamily protein	putative cinnamoyl-CoA reductase	EC:1.1.1.219	Dihydroflavanol 4-reductase
Csa13g009840	6.2382	0.0238305	75.4894	AT5G07870	16.2	secondary metabolism.phenylpropanoids	transferase family protein | chr5:2513794-2515418 FORWARD	HXXXD-type acyl-transferase family protein	uncharacterized acetyltransferase At3g50280-like
Csa12g086690	2.67763	0.0285202	6.39804	AT5G38120	16.2.1.3	secondary metabolism.phenylpropanoids.lignin biosynthesis.4CL	4-coumarate--CoA ligase family protein / 4-coumaroyl-CoA synthase family protein | chr5:15213765-15216205 FORWARD	AMP-dependent synthetase and ligase family protein	4-coumarate--CoA ligase-like 8
Csa16g035360	1.59867	0.054156	3.02863	AT1G72680	16.2.1.10	secondary metabolism.phenylpropanoids.lignin biosynthesis.CAD	Symbols: ATCAD1, CAD1 | cinnamyl-alcohol dehydrogenase, putative | chr1:27359232-27361016 REVERSE	cinnamyl-alcohol dehydrogenase	probable cinnamyl alcohol dehydrogenase 1	EC:1.1.1.255;EC:1.1.1.195	Mannitol dehydrogenase;Cinnamyl-alcohol dehydrogenase
Csa09g094110	3.93289	0.0260123	15.2728	AT1G80820	16.2.1.7	secondary metabolism.phenylpropanoids.lignin biosynthesis.CCR1	Symbols: CCR2, ATCCR2 | CCR2 (CINNAMOYL COA REDUCTASE); cinnamoyl-CoA reductase | chr1:30370572-30372670 FORWARD	cinnamoyl coa reductase	cinnamoyl-CoA reductase 2	EC:1.2.1.44	Cinnamoyl-CoA reductase
Csa16g049560	3.92669	0.0383723	15.2073	AT1G80820	16.2.1.7	secondary metabolism.phenylpropanoids.lignin biosynthesis.CCR1	Symbols: CCR2, ATCCR2 | CCR2 (CINNAMOYL COA REDUCTASE); cinnamoyl-CoA reductase | chr1:30370572-30372670 FORWARD	cinnamoyl coa reductase	cinnamoyl-CoA reductase 2	EC:1.2.1.44	Cinnamoyl-CoA reductase
Csa12g016700	3.62601	0.0256393	12.3463	AT4G30470	16.2.1.7	secondary metabolism.phenylpropanoids.lignin biosynthesis.CCR1	cinnamoyl-CoA reductase-related | chr4:14894105-14896815 FORWARD	NAD(P)-binding Rossmann-fold superfamily protein	cinnamoyl-CoA reductase-like SNL6
Csa11g012920	2.57325	0.0318085	5.95149	AT4G30470	16.2.1.7	secondary metabolism.phenylpropanoids.lignin biosynthesis.CCR1	cinnamoyl-CoA reductase-related | chr4:14894105-14896815 FORWARD	NAD(P)-binding Rossmann-fold superfamily protein	cinnamoyl-CoA reductase-like SNL6
Csa03g037320	4.95438	0.0278227	31.004	AT1G33030	16.1	secondary metabolism.simple phenols	O-methyltransferase family 2 protein | chr1:11964776-11966276 REVERSE	O-methyltransferase family protein	O-methyltransferase family protein
Csa17g055510	4.12413	0.0332215	17.4376	AT1G33030	16.1	secondary metabolism.simple phenols	O-methyltransferase family 2 protein | chr1:11964776-11966276 REVERSE	O-methyltransferase family protein	O-methyltransferase family protein
Csa09g034150	2.60533	0.0394909	6.0853	AT3G44320	16.5.1.3.3	secondary metabolism.sulfur-containing.glucosinolates.degradation.nitrilase	Symbols: NIT3 | NIT3 (NITRILASE 3); indole-3-acetonitrile nitrilase/ indole-3-acetonitrile nitrile hydratase/ nitrilase | chr3:15993379-15995811 FORWARD	nitrilase 3	nitrilase 1	EC:4.2.1.84;EC:3.5.5.1	Nitrile hydratase;Nitrilase
Csa11g003080	5.59706	0.0259455	48.4042	AT4G39950	16.5.1.1.3.1	secondary metabolism.sulfur-containing.glucosinolates.synthesis.indole.CYP79B2 monooxygenase	Symbols: CYP79B2 | CYP79B2; electron carrier/ heme binding / iron ion binding / monooxygenase/ oxygen binding | chr4:18525246-18527579 FORWARD	cytochrome P450	cytochrome P450, family 79, subfamily B, polypeptide 2	EC:1.14.13	Acting on paired donors, with incorporation or reduction of molecular oxygen. The oxygen incorporated need not be derived from O(2)
Csa10g002730	3.82929	0.0470561	14.2145	AT4G39950	16.5.1.1.3.1	secondary metabolism.sulfur-containing.glucosinolates.synthesis.indole.CYP79B2 monooxygenase	Symbols: CYP79B2 | CYP79B2; electron carrier/ heme binding / iron ion binding / monooxygenase/ oxygen binding | chr4:18525246-18527579 FORWARD	cytochrome P450	cytochrome P450, family 79, subfamily B, polypeptide 2	EC:1.14.13	Acting on paired donors, with incorporation or reduction of molecular oxygen. The oxygen incorporated need not be derived from O(2)
Csa05g081840	4.10522	0.0314744	17.2106	AT1G67730	16.7	secondary metabolism.wax	Symbols: YBR159, KCR1 | YBR159; ketoreductase/ oxidoreductase | chr1:25391460-25393610 FORWARD	beta-ketoacyl reductase 1	very-long-chain 3-oxoacyl-CoA reductase 1	EC:2.7.11;EC:1.1.1.36;EC:1.1.1.330	Transferring phosphorus-containing groups;Acetoacetyl-CoA reductase;Very-long-chain 3-oxoacyl-CoA reductase
Csa16g028550	2.43367	0.0288017	5.40267	AT1G68530	16.7	secondary metabolism.wax	Symbols: CUT1, POP1, CER6, G2, KCS6 | KCS6 (3-KETOACYL-COA SYNTHASE 6); catalytic/ transferase, transferring acyl groups other than amino-acyl groups | chr1:25712588-25714807 REVERSE	3-ketoacyl-CoA synthase 6	3-ketoacyl-CoA synthase 6	EC:2.3.1.85;EC:2.3.1.199	Fatty-acid synthase;Very-long-chain 3-oxoacyl-CoA synthase
Csa05g084930	2.39095	0.0307739	5.24501	AT1G68530	16.7	secondary metabolism.wax	Symbols: CUT1, POP1, CER6, G2, KCS6 | KCS6 (3-KETOACYL-COA SYNTHASE 6); catalytic/ transferase, transferring acyl groups other than amino-acyl groups | chr1:25712588-25714807 REVERSE	3-ketoacyl-CoA synthase 6	3-ketoacyl-CoA synthase 6	EC:2.3.1.85;EC:2.3.1.199	Fatty-acid synthase;Very-long-chain 3-oxoacyl-CoA synthase
Csa07g034210	1.75419	0.0530804	3.37336	AT1G68530	16.7	secondary metabolism.wax	Symbols: CUT1, POP1, CER6, G2, KCS6 | KCS6 (3-KETOACYL-COA SYNTHASE 6); catalytic/ transferase, transferring acyl groups other than amino-acyl groups | chr1:25712588-25714807 REVERSE	3-ketoacyl-CoA synthase 6	3-ketoacyl-CoA synthase 6	EC:2.3.1.85;EC:2.3.1.199	Fatty-acid synthase;Very-long-chain 3-oxoacyl-CoA synthase
Csa02g062360	2.68392	0.0257649	6.42601	AT5G57800	16.7	secondary metabolism.wax	Symbols: FLP1, YRE, CER3, WAX2 | CER3 (ECERIFERUM 3); binding / catalytic/ iron ion binding / oxidoreductase | chr5:23420209-23424052 FORWARD	Fatty acid hydroxylase superfamily	protein ECERIFERUM 3-like
Csa18g030890	2.51561	0.0269677	5.7184	AT5G57800	16.7	secondary metabolism.wax	Symbols: FLP1, YRE, CER3, WAX2 | CER3 (ECERIFERUM 3); binding / catalytic/ iron ion binding / oxidoreductase | chr5:23420209-23424052 FORWARD	Fatty acid hydroxylase superfamily	protein ECERIFERUM 3-like
Csa11g091410	2.18965	0.0327819	4.56196	AT5G57800	16.7	secondary metabolism.wax	Symbols: FLP1, YRE, CER3, WAX2 | CER3 (ECERIFERUM 3); binding / catalytic/ iron ion binding / oxidoreductase | chr5:23420209-23424052 FORWARD	Fatty acid hydroxylase superfamily	protein ECERIFERUM 3-like
Csa13g015810	2.49233	0.0267567	5.62684	AT5G13200	17.1.3	hormone metabolism.abscisic acid.induced-regulated-responsive-activated	GRAM domain-containing protein / ABA-responsive protein-related | chr5:4207004-4208289 FORWARD	GRAM domain family protein GEM-RELATED 5	GEM-like protein 5
Csa20g018560	1.81573	0.0475152	3.52038	AT5G13200	17.1.3	hormone metabolism.abscisic acid.induced-regulated-responsive-activated	GRAM domain-containing protein / ABA-responsive protein-related | chr5:4207004-4208289 FORWARD	GRAM domain family protein GEM-RELATED 5	GEM-like protein 5
Csa18g035930	5.96786	0.0239776	62.5898	AT5G62490	17.1.3	hormone metabolism.abscisic acid.induced-regulated-responsive-activated	Symbols: ATHVA22B, HVA22B | ATHVA22B | chr5:25090130-25091559 FORWARD	HVA22 homologue B	HVA22-like protein b
Csa05g018080	8.04361	0.0234691	263.857	AT2G36020	17.1.1	hormone metabolism.abscisic acid.synthesis-degradation	Symbols: HVA22J | HVA22J (HVA22-LIKE PROTEIN J) | chr2:15123154-15125588 REVERSE	HVA22-like protein J	HVA22-like protein j
Csa04g049470	6.13487	0.0239776	70.2718	AT2G36020	17.1.1	hormone metabolism.abscisic acid.synthesis-degradation	Symbols: HVA22J | HVA22J (HVA22-LIKE PROTEIN J) | chr2:15123154-15125588 REVERSE	HVA22-like protein J	HVA22-like protein j
Csa04g022460	2.42854	0.0497504	5.3835	AT3G43600	17.1.1	hormone metabolism.abscisic acid.synthesis-degradation	Symbols: AAO2 | AAO2 (ALDEHYDE OXIDASE 2); aldehyde oxidase | chr3:15512607-15517506 REVERSE	aldehyde oxidase 2	indole-3-acetaldehyde oxidase-like	EC:1.17.1;EC:1.2.3.9;EC:1.17.1.4;EC:1.2.3.7;EC:1.2.3.14;EC:1.2.3.1	Acting on CH or CH(2) groups;Aryl-aldehyde oxidase;Xanthine dehydrogenase;Indole-3-acetaldehyde oxidase;Abscisic-aldehyde oxidase;Aldehyde oxidase
Csa17g014690	5.57452	0.0234691	47.654	AT1G10810	17.2.3	hormone metabolism.auxin.induced-regulated-responsive-activated	aldo/keto reductase family protein | chr1:3599271-3600877 FORWARD	NAD(P)-linked oxidoreductase superfamily protein	probable aldo-keto reductase 6
Csa03g053580	7.9509	0.0234691	247.433	AT1G48670	17.2.3	hormone metabolism.auxin.induced-regulated-responsive-activated	auxin-responsive GH3 family protein | chr1:17998946-18001200 REVERSE	Auxin-responsive GH3 family protein	4-substituted benzoates-glutamate ligase GH3.12-like
Csa14g054830	4.89177	0.0248943	29.6873	AT1G48670	17.2.3	hormone metabolism.auxin.induced-regulated-responsive-activated	auxin-responsive GH3 family protein | chr1:17998946-18001200 REVERSE	Auxin-responsive GH3 family protein	4-substituted benzoates-glutamate ligase GH3.12-like
Csa05g044830	2.33866	0.0331438	5.05832	AT1G60710	17.2.3	hormone metabolism.auxin.induced-regulated-responsive-activated	Symbols: ATB2 | ATB2; oxidoreductase | chr1:22354753-22356761 REVERSE	NAD(P)-linked oxidoreductase superfamily protein	NAD(P)-linked oxidoreductase superfamily protein
Csa16g052530	1.96452	0.041173	3.90284	AT1G60730	17.2.3	hormone metabolism.auxin.induced-regulated-responsive-activated	aldo/keto reductase family protein | chr1:22358035-22360158 REVERSE	NAD(P)-linked oxidoreductase superfamily protein	NAD(P)-linked oxidoreductase superfamily protein
Csa09g080200	2.0821	0.0521711	4.23423	AT1G75580	17.2.3	hormone metabolism.auxin.induced-regulated-responsive-activated	auxin-responsive protein, putative | chr1:28377461-28378178 FORWARD	SAUR-like auxin-responsive protein family	auxin-induced protein 15A-like
Csa12g034220	4.31379	0.0346305	19.8875	AT4G22620	17.2.3	hormone metabolism.auxin.induced-regulated-responsive-activated	auxin-responsive family protein | chr4:11907631-11908113 FORWARD	SAUR-like auxin-responsive protein family	auxin-responsive protein SAUR36-like
Csa12g024660	2.83692	0.0313284	7.14493	AT4G27260	17.2.3	hormone metabolism.auxin.induced-regulated-responsive-activated	Symbols: GH3.5, WES1 | WES1; indole-3-acetic acid amido synthetase | chr4:13653609-13656204 FORWARD	Auxin-responsive GH3 family protein	indole-3-acetic acid-amido synthetase GH3.5
Csa11g016940	2.5595	0.0371742	5.89505	AT4G27260	17.2.3	hormone metabolism.auxin.induced-regulated-responsive-activated	Symbols: GH3.5, WES1 | WES1; indole-3-acetic acid amido synthetase | chr4:13653609-13656204 FORWARD	Auxin-responsive GH3 family protein	indole-3-acetic acid-amido synthetase GH3.5
Csa11g016690	1.74693	0.051684	3.35642	AT4G27450	17.2.3	hormone metabolism.auxin.induced-regulated-responsive-activated	unknown protein | chr4:13727484-13728886 REVERSE	Aluminium induced protein with YGL and LRDR motifs	stem-specific protein TSJT1-like	EC:6.3.5.4	Asparagine synthase (glutamine-hydrolyzing)
Csa12g003970	3.93883	0.0294365	15.3357	AT4G37390	17.2.3	hormone metabolism.auxin.induced-regulated-responsive-activated	Symbols: YDK1, GH3.2, BRU6, GH3-2, AUR3 | BRU6; indole-3-acetic acid amido synthetase | chr4:17579657-17582022 FORWARD	Auxin-responsive GH3 family protein	Auxin-responsive GH3 family protein
Csa10g003770	2.87533	0.0521711	7.3377	AT4G37390	17.2.3	hormone metabolism.auxin.induced-regulated-responsive-activated	Symbols: YDK1, GH3.2, BRU6, GH3-2, AUR3 | BRU6; indole-3-acetic acid amido synthetase | chr4:17579657-17582022 FORWARD	Auxin-responsive GH3 family protein	Auxin-responsive GH3 family protein
Csa02g074310	1.73155	0.0528085	3.32083	AT5G65470	17.2.3	hormone metabolism.auxin.induced-regulated-responsive-activated	unknown protein | chr5:26172131-26175033 FORWARD	O-fucosyltransferase family protein	O-fucosyltransferase family protein
Csa14g006850	2.44761	0.038525	5.45511	AT1G05560	17.2.1	hormone metabolism.auxin.synthesis-degradation	Symbols: UGT1, UGT75B1 | UGT75B1 (UDP-GLUCOSYLTRANSFERASE 75B1); UDP-glucose:4-aminobenzoate acylglucosyltransferase/ UDP-glucosyltransferase/ UDP-glycosyltransferase/ abscisic acid glucosyltransferase/ transferase, transferring glycosyl groups | chr1:1645498-1647147 REVERSE	UDP-glucosyltransferase 75B1	UDP-glycosyltransferase 75B1	EC:2.4.1.121	Indole-3-acetate beta-glucosyltransferase
Csa03g006920	2.38682	0.0391489	5.23002	AT1G05560	17.2.1	hormone metabolism.auxin.synthesis-degradation	Symbols: UGT1, UGT75B1 | UGT75B1 (UDP-GLUCOSYLTRANSFERASE 75B1); UDP-glucose:4-aminobenzoate acylglucosyltransferase/ UDP-glucosyltransferase/ UDP-glycosyltransferase/ abscisic acid glucosyltransferase/ transferase, transferring glycosyl groups | chr1:1645498-1647147 REVERSE	UDP-glucosyltransferase 75B1	UDP-glycosyltransferase 75B1	EC:2.4.1.121	Indole-3-acetate beta-glucosyltransferase
Csa14g060060	2.69866	0.0308499	6.49197	AT1G51760	17.2.1	hormone metabolism.auxin.synthesis-degradation	Symbols: IAR3, JR3 | IAR3 (IAA-ALANINE RESISTANT 3); IAA-Ala conjugate hydrolase/ metallopeptidase | chr1:19199419-19201642 FORWARD	peptidase M20/M25/M40 family protein	IAA-amino acid hydrolase ILR1-like 4	EC:3.5.1.32	Hippurate hydrolase
Csa03g058740	1.89325	0.0543681	3.7147	AT1G51760	17.2.1	hormone metabolism.auxin.synthesis-degradation	Symbols: IAR3, JR3 | IAR3 (IAA-ALANINE RESISTANT 3); IAA-Ala conjugate hydrolase/ metallopeptidase | chr1:19199419-19201642 FORWARD	peptidase M20/M25/M40 family protein	IAA-amino acid hydrolase ILR1-like 4	EC:3.5.1.32	Hippurate hydrolase
Csa15g002570	2.92515	0.0266602	7.59554	AT3G02875	17.2.1	hormone metabolism.auxin.synthesis-degradation	Symbols: ILR1 | ILR1 (IAA-LEUCINE RESISTANT 1); IAA-Leu conjugate hydrolase/ IAA-Phe conjugate hydrolase/ metallopeptidase | chr3:631913-634074 FORWARD	Peptidase M20/M25/M40 family protein	IAA-amino acid hydrolase ILR1
Csa01g002490	2.17583	0.034435	4.51844	AT3G02875	17.2.1	hormone metabolism.auxin.synthesis-degradation	Symbols: ILR1 | ILR1 (IAA-LEUCINE RESISTANT 1); IAA-Leu conjugate hydrolase/ IAA-Phe conjugate hydrolase/ metallopeptidase | chr3:631913-634074 FORWARD	Peptidase M20/M25/M40 family protein	IAA-amino acid hydrolase ILR1
Csa08g018500	3.11061	0.0271306	8.63745	AT5G24160	17.3.1.2.99	hormone metabolism.brassinosteroid.synthesis-degradation.sterols.other	Symbols: SQE6 | SQE6 (SQUALENE MONOXYGENASE 6); FAD binding / oxidoreductase/ squalene monooxygenase | chr5:8183075-8186640 REVERSE	FAD/NAD(P)-binding oxidoreductase family protein	squalene epoxidase 5-like	EC:1.14.13.132;EC:1.14.13	Acting on paired donors, with incorporation or reduction of molecular oxygen. The oxygen incorporated need not be derived from O(2);Acting on paired donors, with incorporation or reduction of molecular oxygen. The oxygen incorporated need not be derived from O(2)
Csa14g027610	2.92155	0.0287234	7.5766	AT1G22400	17.4.1	hormone metabolism.cytokinin.synthesis-degradation	Symbols: UGT85A1, ATUGT85A1 | UGT85A1; UDP-glycosyltransferase/ cis-zeatin O-beta-D-glucosyltransferase/ glucuronosyltransferase/ trans-zeatin O-beta-D-glucosyltransferase/ transferase, transferring glycosyl groups / transferase, transferring hexosyl groups | chr1:7903660-7906673 REVERSE	UDP-Glycosyltransferase superfamily protein	UDP-glycosyltransferase 85A1-like	EC:2.4.1.17;EC:2.4.1.203;EC:2.4.1.215	Glucuronosyltransferase;Trans-zeatin O-beta-D-glucosyltransferase;Cis-zeatin O-beta-D-glucosyltransferase
Csa02g061320	4.39458	0.0366911	21.033	AT5G56970	17.4.1	hormone metabolism.cytokinin.synthesis-degradation	Symbols: CKX3, ATCKX3 | CKX3 (CYTOKININ OXIDASE 3); amine oxidase/ cytokinin dehydrogenase | chr5:23044944-23048268 REVERSE	cytokinin oxidase 3	cytokinin dehydrogenase 3	EC:1.5.99.12;EC:1.4.3.21	Cytokinin dehydrogenase;Primary-amine oxidase
Csa07g004220	2.20625	0.0400094	4.61474	AT3G60690	17.2.3	hormone metabolism.auxin.induced-regulated-responsive-activated	auxin-responsive family protein | chr3:22435121-22435949 FORWARD	SAUR-like auxin-responsive protein family	auxin-responsive protein SAUR36-like
Csa14g011170	2.28182	0.0377771	4.86292	AT1G09740	17.5.3	hormone metabolism.ethylene.induced-regulated-responsive-activated	ethylene-responsive protein, putative | chr1:3154532-3156275 FORWARD	Adenine nucleotide alpha hydrolases-like superfamily protein	universal stress protein A-like protein
Csa15g027280	2.94178	0.0443984	7.68357	AT3G19500	17.5.3	hormone metabolism.ethylene.induced-regulated-responsive-activated	ethylene-responsive protein -related | chr3:6759016-6760939 REVERSE	basic helix-loop-helix (bHLH) DNA-binding superfamily protein	transcription factor bHLH113-like isoform X1
Csa11g025630	2.25337	0.0436922	4.76797	AT4G20880	17.5.3	hormone metabolism.ethylene.induced-regulated-responsive-activated	ethylene-responsive nuclear protein / ethylene-regulated nuclear protein (ERT2) | chr4:11179115-11180799 REVERSE	ethylene-responsive nuclear protein / ethylene-regulated nuclear protein (ERT2)	ethylene-responsive nuclear protein / ethylene-regulated nuclear protein (ERT2)
Csa03g005570	2.02007	0.0374051	4.05603	AT1G04310	17.5.2	hormone metabolism.ethylene.signal transduction	Symbols: ERS2 | ERS2 (ETHYLENE RESPONSE SENSOR 2); ethylene binding / glycogen synthase kinase 3/ protein histidine kinase/ receptor | chr1:1154764-1157711 REVERSE	ethylene response sensor 2	ethylene response sensor 2-like	EC:2.7.11;EC:2.7.13.3	Transferring phosphorus-containing groups;Histidine kinase
Csa03g031680	4.28926	0.0234691	19.5522	AT1G28370	17.5.2	hormone metabolism.ethylene.signal transduction	Symbols: ERF11, ATERF11 | ERF11 (ERF DOMAIN PROTEIN 11); DNA binding / transcription factor/ transcription repressor | chr1:9955969-9956940 REVERSE	ERF domain protein 11	ethylene-responsive transcription factor 11-like
Csa17g039230	3.79921	0.0237588	13.9212	AT1G28370	17.5.2	hormone metabolism.ethylene.signal transduction	Symbols: ERF11, ATERF11 | ERF11 (ERF DOMAIN PROTEIN 11); DNA binding / transcription factor/ transcription repressor | chr1:9955969-9956940 REVERSE	ERF domain protein 11	ethylene-responsive transcription factor 11-like
Csa14g036010	3.0208	0.0282482	8.11619	AT1G28370	17.5.2	hormone metabolism.ethylene.signal transduction	Symbols: ERF11, ATERF11 | ERF11 (ERF DOMAIN PROTEIN 11); DNA binding / transcription factor/ transcription repressor | chr1:9955969-9956940 REVERSE	ERF domain protein 11	ethylene-responsive transcription factor 11-like
Csa15g019690	1.95414	0.0427919	3.87485	AT3G15210	17.5.2	hormone metabolism.ethylene.signal transduction	Symbols: ATERF-4, ERF4, RAP2.5, ATERF4 | ERF4 (ETHYLENE RESPONSIVE ELEMENT BINDING FACTOR 4); DNA binding / protein binding / transcription factor/ transcription repressor | chr3:5121422-5122562 FORWARD	ethylene responsive element binding factor 4	ethylene-responsive transcription factor 4-like
Csa01g017750	1.73516	0.0499418	3.32917	AT3G15210	17.5.2	hormone metabolism.ethylene.signal transduction	Symbols: ATERF-4, ERF4, RAP2.5, ATERF4 | ERF4 (ETHYLENE RESPONSIVE ELEMENT BINDING FACTOR 4); DNA binding / protein binding / transcription factor/ transcription repressor | chr3:5121422-5122562 FORWARD	ethylene responsive element binding factor 4	ethylene-responsive transcription factor 4-like
Csa01g027770	4.25173	0.0415822	19.0501	AT3G23240	17.5.2	hormone metabolism.ethylene.signal transduction	Symbols: ERF1, ATERF1 | ERF1 (ETHYLENE RESPONSE FACTOR 1); DNA binding / transcription activator/ transcription factor | chr3:8295644-8296604 FORWARD	ethylene response factor 1	ethylene-responsive transcription factor 1B-like
Csa20g081690	5.12604	0.0256393	34.9215	AT5G47230	17.5.2	hormone metabolism.ethylene.signal transduction	Symbols: ERF5, ATERF-5, ATERF5 | ERF5 (ETHYLENE RESPONSIVE ELEMENT BINDING FACTOR 5); DNA binding / transcription activator/ transcription factor | chr5:19179939-19181129 FORWARD	ethylene responsive element binding factor 5	ethylene-responsive transcription factor 5-like
Csa18g002580	5.00977	0.0248943	32.2174	AT5G47230	17.5.2	hormone metabolism.ethylene.signal transduction	Symbols: ERF5, ATERF-5, ATERF5 | ERF5 (ETHYLENE RESPONSIVE ELEMENT BINDING FACTOR 5); DNA binding / transcription activator/ transcription factor | chr5:19179939-19181129 FORWARD	ethylene responsive element binding factor 5	ethylene-responsive transcription factor 5-like
Csa09g052280	8.17304	0.0234691	288.623	AT3G49630	17.5.1	hormone metabolism.ethylene.synthesis-degradation	2-oxoacid-dependent oxidase, putative | chr3:18397759-18400255 FORWARD	2-oxoglutarate (2OG) and Fe(II)-dependent oxygenase superfamily protein	probable 2-oxoglutarate-dependent dioxygenase DIN11
Csa09g097000	1.81345	0.050498	3.51482	AT1G62380	17.5.1.2	hormone metabolism.ethylene.synthesis-degradation.1-aminocyclopropane-1-carboxylate oxidase	Symbols: ACO2, ATACO2 | ACO2 (ACC OXIDASE 2); 1-aminocyclopropane-1-carboxylate oxidase | chr1:23082170-23084253 FORWARD	ACC oxidase 2	1-aminocyclopropane-1-carboxylate oxidase	EC:1.14.17.4	Aminocyclopropanecarboxylate oxidase
Csa14g001660	7.63668	0.0234691	199.007	AT1G01480	17.5.1.1	hormone metabolism.ethylene.synthesis-degradation.1-aminocyclopropane-1-carboxylate synthase	Symbols: ACS2, AT-ACC2 | ACS2; 1-aminocyclopropane-1-carboxylate synthase | chr1:175782-178400 FORWARD	1-amino-cyclopropane-1-carboxylate synthase 2	1-aminocyclopropane-1-carboxylate synthase 2	EC:4.4.1.14;EC:2.1.2.11	1-aminocyclopropane-1-carboxylate synthase;3-methyl-2-oxobutanoate hydroxymethyltransferase
Csa12g025860	9.09094	0.0234691	545.313	AT4G26200	17.5.1.1	hormone metabolism.ethylene.synthesis-degradation.1-aminocyclopropane-1-carboxylate synthase	Symbols: ACS7, ATACS7 | ACS7; 1-aminocyclopropane-1-carboxylate synthase | chr4:13275307-13277188 FORWARD	1-amino-cyclopropane-1-carboxylate synthase 7	1-aminocyclopropane-1-carboxylate synthase 7	EC:4.4.1.14	1-aminocyclopropane-1-carboxylate synthase
Csa10g016710	8.0827	0.0234691	271.103	AT4G26200	17.5.1.1	hormone metabolism.ethylene.synthesis-degradation.1-aminocyclopropane-1-carboxylate synthase	Symbols: ACS7, ATACS7 | ACS7; 1-aminocyclopropane-1-carboxylate synthase | chr4:13275307-13277188 FORWARD	1-amino-cyclopropane-1-carboxylate synthase 7	1-aminocyclopropane-1-carboxylate synthase 7	EC:4.4.1.14	1-aminocyclopropane-1-carboxylate synthase
Csa20g021420	1.92576	0.0460856	3.79937	AT5G14920	17.6.3	hormone metabolism.gibberelin.induced-regulated-responsive-activated	gibberellin-regulated family protein | chr5:4826479-4827980 FORWARD	E4MYD3 (mRNA	gibberellin-regulated protein 14-like
Csa02g065620	3.09924	0.0273262	8.56965	AT5G59845	17.6.3	hormone metabolism.gibberelin.induced-regulated-responsive-activated	gibberellin-regulated family protein | chr5:24111324-24112020 FORWARD	Gibberellin-regulated family protein	gibberellin-regulated protein 8-like
Csa18g033140	2.88925	0.035568	7.40887	AT5G59845	17.6.3	hormone metabolism.gibberelin.induced-regulated-responsive-activated	gibberellin-regulated family protein | chr5:24111324-24112020 FORWARD	Gibberellin-regulated family protein	gibberellin-regulated protein 8-like
Csa11g093710	2.14906	0.0450644	4.43538	AT5G59845	17.6.3	hormone metabolism.gibberelin.induced-regulated-responsive-activated	gibberellin-regulated family protein | chr5:24111324-24112020 FORWARD	Gibberellin-regulated family protein	gibberellin-regulated protein 8-like
Csa05g095330	2.76134	0.0288539	6.78025	AT3G63010	17.6.2	hormone metabolism.gibberelin.signal transduction	Symbols: ATGID1B, GID1B | GID1B (GA INSENSITIVE DWARF1B); hydrolase | chr3:23289425-23291486 FORWARD	alpha/beta-Hydrolases superfamily protein	gibberellin receptor GID1B
Csa16g001570	2.16196	0.0526549	4.47521	AT3G63010	17.6.2	hormone metabolism.gibberelin.signal transduction	Symbols: ATGID1B, GID1B | GID1B (GA INSENSITIVE DWARF1B); hydrolase | chr3:23289425-23291486 FORWARD	alpha/beta-Hydrolases superfamily protein	gibberellin receptor GID1B
Csa07g001600	2.10065	0.051118	4.28904	AT3G63010	17.6.2	hormone metabolism.gibberelin.signal transduction	Symbols: ATGID1B, GID1B | GID1B (GA INSENSITIVE DWARF1B); hydrolase | chr3:23289425-23291486 FORWARD	alpha/beta-Hydrolases superfamily protein	gibberellin receptor GID1B
Csa11g032930	3.50912	0.0249349	11.3854	AT4G16770	17.6.1	hormone metabolism.gibberelin.synthesis-degradation	iron ion binding / oxidoreductase/ oxidoreductase, acting on paired donors, with incorporation or reduction of molecular oxygen, 2-oxoglutarate as one donor, and incorporation of one atom each of oxygen into both donors | chr4:9434393-9437168 REVERSE	2-oxoglutarate (2OG) and Fe(II)-dependent oxygenase superfamily protein	2-oxoglutarate-Fe(II) type oxidoreductase
Csa03g002450	5.00669	0.0309819	32.1487	AT1G02400	17.6.1.13	hormone metabolism.gibberelin.synthesis-degradation.GA2 oxidase	Symbols: ATGA2OX4, ATGA2OX6, DTA1, GA2OX6 | GA2OX6 (GIBBERELLIN 2-OXIDASE 6); gibberellin 2-beta-dioxygenase | chr1:486801-489577 FORWARD	gibberellin 2-oxidase 6	gibberellin 2-beta-dioxygenase 6	EC:1.14.11;EC:1.14.11.13	Acting on paired donors, with incorporation or reduction of molecular oxygen. The oxygen incorporated need not be derived from O(2);Gibberellin 2-beta-dioxygenase
Csa14g002470	3.17659	0.0482142	9.04165	AT1G02400	17.6.1.13	hormone metabolism.gibberelin.synthesis-degradation.GA2 oxidase	Symbols: ATGA2OX4, ATGA2OX6, DTA1, GA2OX6 | GA2OX6 (GIBBERELLIN 2-OXIDASE 6); gibberellin 2-beta-dioxygenase | chr1:486801-489577 FORWARD	gibberellin 2-oxidase 6	gibberellin 2-beta-dioxygenase 6	EC:1.14.11;EC:1.14.11.13	Acting on paired donors, with incorporation or reduction of molecular oxygen. The oxygen incorporated need not be derived from O(2);Gibberellin 2-beta-dioxygenase
Csa17g001180	3.03457	0.0493286	8.19402	AT1G02400	17.6.1.13	hormone metabolism.gibberelin.synthesis-degradation.GA2 oxidase	Symbols: ATGA2OX4, ATGA2OX6, DTA1, GA2OX6 | GA2OX6 (GIBBERELLIN 2-OXIDASE 6); gibberellin 2-beta-dioxygenase | chr1:486801-489577 FORWARD	gibberellin 2-oxidase 6	gibberellin 2-beta-dioxygenase 6	EC:1.14.11;EC:1.14.11.13	Acting on paired donors, with incorporation or reduction of molecular oxygen. The oxygen incorporated need not be derived from O(2);Gibberellin 2-beta-dioxygenase
Csa17g023790	2.30511	0.0329854	4.94206	AT1G18020	17.7.1.5	hormone metabolism.jasmonate.synthesis-degradation.12-Oxo-PDA-reductase	12-oxophytodienoate reductase, putative | chr1:6202249-6203918 FORWARD	12-oxophytodienoate reductase 2	putative 12-oxophytodienoate reductase-like protein 2A
Csa09g008870	4.18814	0.0310587	18.2287	AT3G25770	17.7.1.4	hormone metabolism.jasmonate.synthesis-degradation.allene oxidase cyclase	Symbols: AOC2 | AOC2 (ALLENE OXIDE CYCLASE 2); allene-oxide cyclase | chr3:9406873-9407955 FORWARD	allene oxide cyclase 2	allene oxide cyclase 2, chloroplastic-like	EC:5.3.99.6	Allene-oxide cyclase
Csa03g021200	2.80979	0.0265687	7.01185	AT1G17420	17.7.1.2	hormone metabolism.jasmonate.synthesis-degradation.lipoxygenase	Symbols: LOX3 | LOX3; electron carrier/ iron ion binding / lipoxygenase/ metal ion binding / oxidoreductase, acting on single donors with incorporation of molecular oxygen, incorporation of two atoms of oxygen | chr1:5977411-5981480 FORWARD	lipoxygenase 3	lipoxygenase 3, chloroplastic	EC:1.13.11;EC:1.13.11.12	Acting on single donors with incorporation of molecular oxygen (oxygenases). The oxygen incorporated need not be derived from O(2);Linoleate 13S-lipoxygenase
Csa09g076110	4.79264	0.0234691	27.7158	AT1G72520	17.7.1.2	hormone metabolism.jasmonate.synthesis-degradation.lipoxygenase	lipoxygenase, putative | chr1:27308515-27312754 FORWARD	PLAT/LH2 domain-containing lipoxygenase family protein LIPOXYGENASE 4	lipoxygenase 4, chloroplastic	EC:1.13.11;EC:1.13.11.12	Acting on single donors with incorporation of molecular oxygen (oxygenases). The oxygen incorporated need not be derived from O(2);Linoleate 13S-lipoxygenase
Csa07g039620	4.73354	0.0234691	26.6034	AT1G72520	17.7.1.2	hormone metabolism.jasmonate.synthesis-degradation.lipoxygenase	lipoxygenase, putative | chr1:27308515-27312754 FORWARD	PLAT/LH2 domain-containing lipoxygenase family protein LIPOXYGENASE 4	lipoxygenase 4, chloroplastic	EC:1.13.11;EC:1.13.11.12	Acting on single donors with incorporation of molecular oxygen (oxygenases). The oxygen incorporated need not be derived from O(2);Linoleate 13S-lipoxygenase
Csa16g035210	4.45744	0.0234691	21.9696	AT1G72520	17.7.1.2	hormone metabolism.jasmonate.synthesis-degradation.lipoxygenase	lipoxygenase, putative | chr1:27308515-27312754 FORWARD	PLAT/LH2 domain-containing lipoxygenase family protein LIPOXYGENASE 4	lipoxygenase 4, chloroplastic	EC:1.13.11;EC:1.13.11.12	Acting on single donors with incorporation of molecular oxygen (oxygenases). The oxygen incorporated need not be derived from O(2);Linoleate 13S-lipoxygenase
Csa09g087690	1.74832	0.0489176	3.35967	AT2G23420	18	Co-factor and vitamine metabolism	Symbols: NAPRT2 | NAPRT2 (NICOTINATE PHOSPHORIBOSYLTRANSFERASE 2); nicotinate phosphoribosyltransferase | chr2:9971701-9975192 FORWARD	nicotinate phosphoribosyltransferase 2	nicotinate phosphoribosyltransferase 2	EC:2.4.2.19;EC:6.3.4.21	Nicotinate-nucleotide diphosphorylase (carboxylating);Nicotinate phosphoribosyltransferase
Csa16g009560	2.40478	0.031288	5.29556	AT2G31955	18.6	Co-factor and vitamine metabolism.biotin	Symbols: CNX2 | CNX2 (COFACTOR OF NITRATE REDUCTASE AND XANTHINE DEHYDROGENASE 2); catalytic | chr2:13584139-13586589 REVERSE	cofactor of nitrate reductase and xanthine dehydrogenase 2	cofactor of nitrate reductase and xanthine dehydrogenase 2	EC:4.1.99.22	GTP 3',8-cyclase
Csa18g010000	1.92417	0.0497169	3.79517	AT5G43860	19.99	tetrapyrrole synthesis.unspecified	Symbols: ATCLH2, CLH2 | ATCLH2; chlorophyllase | chr5:17630450-17632312 FORWARD	chlorophyllase 2	chlorophyllase-2, chloroplastic-like	EC:3.1.1.14;EC:3.1.1.1	Chlorophyllase;Carboxylesterase
Csa11g071000	1.83729	0.0540503	3.57338	AT5G43860	19.99	tetrapyrrole synthesis.unspecified	Symbols: ATCLH2, CLH2 | ATCLH2; chlorophyllase | chr5:17630450-17632312 FORWARD	chlorophyllase 2	chlorophyllase-2, chloroplastic-like	EC:3.1.1.14;EC:3.1.1.1	Chlorophyllase;Carboxylesterase
Csa07g052100	2.26211	0.0317894	4.79693	AT2G21970	20	stress	Symbols: SEP2 | SEP2 (STRESS ENHANCED PROTEIN 2); chlorophyll binding | chr2:9356983-9357916 REVERSE	stress enhanced protein 2	stress enhanced protein 2, chloroplastic
Csa07g054540	1.69595	0.0516598	3.2399	AT2G24550	20.2	stress.abiotic	unknown protein | chr2:10427856-10429222 REVERSE	unknown protein	major centromere autoantigen B-like protein
Csa06g034240	5.82903	0.0248943	56.8477	AT3G58450	20.2	stress.abiotic	universal stress protein (USP) family protein | chr3:21622002-21623166 FORWARD	Adenine nucleotide alpha hydrolases-like superfamily protein	Adenine nucleotide alpha hydrolases-like superfamily protein
Csa03g014560	1.7659	0.0460228	3.40086	AT1G10920	20.1.7	stress.biotic.PR-proteins	Symbols: LOV1 | LOV1; ATP binding | chr1:3644420-3647768 REVERSE	NB-ARC domain-containing disease resistance protein	LOV1
Csa05g009030	3.20773	0.0313918	9.23897	AT2G42530	20.2.2	stress.abiotic.cold	Symbols: COR15B | COR15B (COLD REGULATED 15B) | chr2:17709036-17709945 REVERSE	cold regulated 15b	protein COLD-REGULATED 15B, chloroplastic-like
Csa04g058130	5.77157	0.0301549	54.6281	AT2G42540	20.2.2	stress.abiotic.cold	Symbols: COR15A, COR15 | COR15A (COLD-REGULATED 15A) | chr2:17711037-17712092 REVERSE	cold-regulated 15a	cold-regulated 15a
Csa05g009020	3.30493	0.0307417	9.88285	AT2G42540	20.2.2	stress.abiotic.cold	Symbols: COR15A, COR15 | COR15A (COLD-REGULATED 15A) | chr2:17711037-17712092 REVERSE	cold-regulated 15a	cold-regulated 15a
Csa14g014850	2.51686	0.0271392	5.72334	AT1G11960	20.2.3	stress.abiotic.drought/salt	FUNCTIONS IN: molecular_function unknown; INVOLVED IN: biological_process unknown; LOCATED IN: plasma membrane; EXPRESSED IN: 22 plant structures; EXPRESSED DURING: 13 growth stages; CONTAINS InterPro DOMAIN/s: Protein of unknown function DUF221 (InterPro:IPR003864); BEST Arabidopsis thaliana protein match is: early-responsive to dehydration protein-related / ERD protein-related (TAIR:AT1G62320.1…	ERD (early-responsive to dehydration stress) family protein	CSC1-like protein At1g11960
Csa07g026140	1.83071	0.0469494	3.55712	AT1G56280	20.2.3	stress.abiotic.drought/salt	Symbols: ATDI19 | ATDI19 | chr1:21072877-21074877 REVERSE	drought-induced 19	protein DEHYDRATION-INDUCED 19
Csa13g031550	2.25738	0.0362453	4.78123	AT5G25610	20.2.3	stress.abiotic.drought/salt	Symbols: RD22 | RD22; nutrient reservoir | chr5:8914233-8916800 REVERSE	BURP domain-containing protein	dehydration-responsive protein RD22-like
Csa08g023330	1.9663	0.0459623	3.90765	AT5G25610	20.2.3	stress.abiotic.drought/salt	Symbols: RD22 | RD22; nutrient reservoir | chr5:8914233-8916800 REVERSE	BURP domain-containing protein	dehydration-responsive protein RD22-like
Csa20g049010	1.86048	0.0500081	3.63129	AT5G25610	20.2.3	stress.abiotic.drought/salt	Symbols: RD22 | RD22; nutrient reservoir | chr5:8914233-8916800 REVERSE	BURP domain-containing protein	dehydration-responsive protein RD22-like
Csa17g092560	3.49444	0.0400228	11.2702	AT1G52560	20.2.1	stress.abiotic.heat	26.5 kDa class I small heat shock protein-like (HSP26.5-P) | chr1:19574760-19575866 REVERSE	HSP20-like chaperones superfamily protein	26.5 kDa heat shock protein, mitochondrial
Csa14g061810	3.28968	0.0251986	9.77896	AT1G52560	20.2.1	stress.abiotic.heat	26.5 kDa class I small heat shock protein-like (HSP26.5-P) | chr1:19574760-19575866 REVERSE	HSP20-like chaperones superfamily protein	26.5 kDa heat shock protein, mitochondrial
Csa07g037880	4.33639	0.0234691	20.2016	AT1G71000	20.2.1	stress.abiotic.heat	heat shock protein binding | chr1:26769336-26770111 REVERSE	Chaperone DnaJ-domain superfamily protein	Chaperone DnaJ-domain superfamily protein
Csa16g032680	2.545	0.0277689	5.83609	AT1G71000	20.2.1	stress.abiotic.heat	heat shock protein binding | chr1:26769336-26770111 REVERSE	Chaperone DnaJ-domain superfamily protein	Chaperone DnaJ-domain superfamily protein
Csa09g075420	3.47745	0.0425469	11.1383	AT1G72070	20.2.1	stress.abiotic.heat	DNAJ heat shock N-terminal domain-containing protein | chr1:27118621-27119708 REVERSE	Chaperone DnaJ-domain superfamily protein	chaperone protein dnaJ 8, chloroplastic-like
Csa07g045700	2.2525	0.0443984	4.76506	AT1G74310	20.2.1	stress.abiotic.heat	Symbols: ATHSP101, HSP101, HOT1 | ATHSP101 (ARABIDOPSIS THALIANA HEAT SHOCK PROTEIN 101); ATP binding / ATPase/ nucleoside-triphosphatase/ nucleotide binding / protein binding | chr1:27936508-27940190 REVERSE	heat shock protein 101	chaperone protein ClpB1
Csa09g078880	2.10111	0.0347299	4.2904	AT1G74310	20.2.1	stress.abiotic.heat	Symbols: ATHSP101, HSP101, HOT1 | ATHSP101 (ARABIDOPSIS THALIANA HEAT SHOCK PROTEIN 101); ATP binding / ATPase/ nucleoside-triphosphatase/ nucleotide binding / protein binding | chr1:27936508-27940190 REVERSE	heat shock protein 101	chaperone protein ClpB1
Csa07g048280	1.88708	0.0533935	3.69886	AT1G76700	20.2.1	stress.abiotic.heat	DNAJ heat shock N-terminal domain-containing protein | chr1:28780408-28783248 REVERSE	DNAJ heat shock N-terminal domain-containing protein	DNAJ heat shock N-terminal domain-containing protein
Csa19g016790	2.03034	0.0379545	4.08502	AT3G12580	20.2.1	stress.abiotic.heat	Symbols: HSP70 | HSP70 (heat shock protein 70); ATP binding | chr3:3991261-3993792 REVERSE	heat shock protein 70	probable mediator of RNA polymerase II transcription subunit 37c
Csa01g013670	1.86023	0.0450644	3.63065	AT3G12580	20.2.1	stress.abiotic.heat	Symbols: HSP70 | HSP70 (heat shock protein 70); ATP binding | chr3:3991261-3993792 REVERSE	heat shock protein 70	probable mediator of RNA polymerase II transcription subunit 37c
Csa15g016520	1.78183	0.0487944	3.43861	AT3G12580	20.2.1	stress.abiotic.heat	Symbols: HSP70 | HSP70 (heat shock protein 70); ATP binding | chr3:3991261-3993792 REVERSE	heat shock protein 70	probable mediator of RNA polymerase II transcription subunit 37c
Csa09g041350	4.82437	0.0234691	28.3321	AT3G46230	20.2.1	stress.abiotic.heat	Symbols: ATHSP17.4, HSP17.4 | ATHSP17.4 | chr3:16984118-16984841 REVERSE	HSP20-like chaperones superfamily protein	17.6 kDa class I heat shock protein 3
Csa06g020010	3.84584	0.0280518	14.3785	AT3G46230	20.2.1	stress.abiotic.heat	Symbols: ATHSP17.4, HSP17.4 | ATHSP17.4 | chr3:16984118-16984841 REVERSE	HSP20-like chaperones superfamily protein	17.4 kDa class I heat shock protein-like
Csa04g029010	3.01916	0.0507038	8.10693	AT3G46230	20.2.1	stress.abiotic.heat	Symbols: ATHSP17.4, HSP17.4 | ATHSP17.4 | chr3:16984118-16984841 REVERSE	HSP20-like chaperones superfamily protein	17.4 kDa class I heat shock protein-like
Csa11g028560	2.26227	0.0328614	4.79747	AT4G18880	20.2.1	stress.abiotic.heat	Symbols: AT-HSFA4A, HSF A4A | AT-HSFA4A; DNA binding / transcription factor | chr4:10347582-10349562 REVERSE	heat shock transcription factor A4A	heat stress transcription factor A-4a-like
Csa12g042880	1.95727	0.0443984	3.88326	AT4G18880	20.2.1	stress.abiotic.heat	Symbols: AT-HSFA4A, HSF A4A | AT-HSFA4A; DNA binding / transcription factor | chr4:10347582-10349562 REVERSE	heat shock transcription factor A4A	heat stress transcription factor A-4a-like
Csa12g028030	6.44878	0.0234691	87.3528	AT4G25200	20.2.1	stress.abiotic.heat	Symbols: ATHSP23.6-MITO | ATHSP23.6-MITO (MITOCHONDRION-LOCALIZED SMALL HEAT SHOCK PROTEIN 23.6) | chr4:12917017-12918053 FORWARD	mitochondrion-localized small heat shock protein 23.6	23.6 kDa heat shock protein, mitochondrial
Csa11g019390	5.93563	0.0234691	61.2072	AT4G25200	20.2.1	stress.abiotic.heat	Symbols: ATHSP23.6-MITO | ATHSP23.6-MITO (MITOCHONDRION-LOCALIZED SMALL HEAT SHOCK PROTEIN 23.6) | chr4:12917017-12918053 FORWARD	mitochondrion-localized small heat shock protein 23.6	23.6 kDa heat shock protein, mitochondrial
Csa10g017780	4.0739	0.0292615	16.841	AT4G25200	20.2.1	stress.abiotic.heat	Symbols: ATHSP23.6-MITO | ATHSP23.6-MITO (MITOCHONDRION-LOCALIZED SMALL HEAT SHOCK PROTEIN 23.6) | chr4:12917017-12918053 FORWARD	mitochondrion-localized small heat shock protein 23.6	23.6 kDa heat shock protein, mitochondrial
Csa11g004520	2.61966	0.0288539	6.14603	AT4G36990	20.2.1	stress.abiotic.heat	Symbols: HSF4, HSFB1, AT-HSFB1, ATHSF4 | HSF4 (HEAT SHOCK FACTOR 4); DNA binding / transcription factor/ transcription repressor | chr4:17440177-17442151 FORWARD	heat shock factor 4	heat stress transcription factor B-1-like
Csa10g004010	2.10091	0.0361289	4.2898	AT4G36990	20.2.1	stress.abiotic.heat	Symbols: HSF4, HSFB1, AT-HSFB1, ATHSF4 | HSF4 (HEAT SHOCK FACTOR 4); DNA binding / transcription factor/ transcription repressor | chr4:17440177-17442151 FORWARD	heat shock factor 4	heat stress transcription factor B-1-like
Csa12g004270	1.88826	0.0406581	3.70188	AT4G36990	20.2.1	stress.abiotic.heat	Symbols: HSF4, HSFB1, AT-HSFB1, ATHSF4 | HSF4 (HEAT SHOCK FACTOR 4); DNA binding / transcription factor/ transcription repressor | chr4:17440177-17442151 FORWARD	heat shock factor 4	heat stress transcription factor B-1-like
Csa08g058730	1.75913	0.0510421	3.38495	AT5G05750	20.2.1	stress.abiotic.heat	DNAJ heat shock N-terminal domain-containing protein | chr5:1727429-1728933 FORWARD	Heat shock protein DnaJ	chaperone protein dnaJ 49-like
Csa13g011240	1.71034	0.0538778	3.27238	AT5G09590	20.2.1	stress.abiotic.heat	Symbols: MTHSC70-2, HSC70-5 | MTHSC70-2 (MITOCHONDRIAL HSP70 2); ATP binding | chr5:2975548-2978750 FORWARD	mitochondrial HSO70 2	heat shock 70 kDa protein 10, mitochondrial	EC:1.3.1.74;EC:2.7.7.7	2-alkenal reductase (NAD(P)(+));DNA-directed DNA polymerase
Csa20g017650	4.8519	0.0234691	28.8779	AT5G12030	20.2.1	stress.abiotic.heat	Symbols: AT-HSP17.6A, HSP17.6 | AT-HSP17.6A (ARABIDOPSIS THALIANA HEAT SHOCK PROTEIN 17.6A); unfolded protein binding | chr5:3884107-3884737 REVERSE	17.6 kDa class II heat shock protein	17.6 kDa class II heat shock protein
Csa08g003200	4.54874	0.0312584	23.4049	AT5G12030	20.2.1	stress.abiotic.heat	Symbols: AT-HSP17.6A, HSP17.6 | AT-HSP17.6A (ARABIDOPSIS THALIANA HEAT SHOCK PROTEIN 17.6A); unfolded protein binding | chr5:3884107-3884737 REVERSE	17.6 kDa class II heat shock protein	17.6 kDa class II heat shock protein
Csa13g014900	3.49922	0.0358605	11.3076	AT5G12030	20.2.1	stress.abiotic.heat	Symbols: AT-HSP17.6A, HSP17.6 | AT-HSP17.6A (ARABIDOPSIS THALIANA HEAT SHOCK PROTEIN 17.6A); unfolded protein binding | chr5:3884107-3884737 REVERSE	17.6 kDa class II heat shock protein	17.6 kDa class II heat shock protein
Csa13g021020	2.06118	0.0393056	4.17326	AT5G18140	20.2.1	stress.abiotic.heat	DNAJ heat shock N-terminal domain-containing protein | chr5:5998175-5999888 FORWARD	Chaperone DnaJ-domain superfamily protein	J domain-containing protein DDB_G0295729
Csa20g082070	4.30165	0.0265042	19.7209	AT5G47590	20.2.1	stress.abiotic.heat	heat shock protein-related | chr5:19297817-19299152 REVERSE	Heat shock protein HSP20/alpha crystallin family	putative 57 kDa heat shock protein
Csa02g048860	2.83629	0.0256393	7.14182	AT5G52640	20.2.1	stress.abiotic.heat	Symbols: HSP81-1, ATHS83, HSP81.1, HSP83, ATHSP90.1 | ATHSP90.1 (HEAT SHOCK PROTEIN 90.1); ATP binding / unfolded protein binding | chr5:21352399-21355361 FORWARD	heat shock protein 90.1	Heat shock protein Hsp90 family
Csa11g084440	2.20037	0.0414854	4.59598	AT5G52640	20.2.1	stress.abiotic.heat	Symbols: HSP81-1, ATHS83, HSP81.1, HSP83, ATHSP90.1 | ATHSP90.1 (HEAT SHOCK PROTEIN 90.1); ATP binding / unfolded protein binding | chr5:21352399-21355361 FORWARD	heat shock protein 90.1	Heat shock protein Hsp90 family
Csa18g023590	2.03736	0.0361167	4.10495	AT5G52640	20.2.1	stress.abiotic.heat	Symbols: HSP81-1, ATHS83, HSP81.1, HSP83, ATHSP90.1 | ATHSP90.1 (HEAT SHOCK PROTEIN 90.1); ATP binding / unfolded protein binding | chr5:21352399-21355361 FORWARD	heat shock protein 90.1	heat shock protein 90-1
Csa07g046550	1.98492	0.0392168	3.95839	AT1G75100	20.2.5	stress.abiotic.light	Symbols: JAC1 | JAC1 (J-DOMAIN PROTEIN REQUIRED FOR CHLOROPLAST ACCUMULATION RESPONSE 1); heat shock protein binding | chr1:28190816-28193800 REVERSE	J-domain protein required for chloroplast accumulation response 1	J domain-containing protein required for chloroplast accumulation response 1-like
Csa02g053430	2.84051	0.0260521	7.16271	AT5G42050	20.2.4	stress.abiotic.touch/wounding	FUNCTIONS IN: molecular_function unknown; EXPRESSED IN: 22 plant structures; EXPRESSED DURING: 13 growth stages; CONTAINS InterPro DOMAIN/s: Development and cell death domain (InterPro:IPR013989), Kelch related (InterPro:IPR013089); BEST Arabidopsis thaliana protein match is: unknown protein (TAIR:AT3G27090.1); Has 5084 Blast hits to 2870 proteins in 85 species: Archae - 0; Bacteria - 24; Metazoa…	DCD (Development and Cell Death) domain protein	B2 protein-like
Csa10g051770	2.54702	0.0285202	5.84425	AT5G42050	20.2.4	stress.abiotic.touch/wounding	FUNCTIONS IN: molecular_function unknown; EXPRESSED IN: 22 plant structures; EXPRESSED DURING: 13 growth stages; CONTAINS InterPro DOMAIN/s: Development and cell death domain (InterPro:IPR013989), Kelch related (InterPro:IPR013089); BEST Arabidopsis thaliana protein match is: unknown protein (TAIR:AT3G27090.1); Has 5084 Blast hits to 2870 proteins in 85 species: Archae - 0; Bacteria - 24; Metazoa…	DCD (Development and Cell Death) domain protein	B2 protein-like
Csa11g062800	2.16521	0.0354594	4.4853	AT5G42050	20.2.4	stress.abiotic.touch/wounding	FUNCTIONS IN: molecular_function unknown; EXPRESSED IN: 22 plant structures; EXPRESSED DURING: 13 growth stages; CONTAINS InterPro DOMAIN/s: Development and cell death domain (InterPro:IPR013989), Kelch related (InterPro:IPR013089); BEST Arabidopsis thaliana protein match is: unknown protein (TAIR:AT3G27090.1); Has 5084 Blast hits to 2870 proteins in 85 species: Archae - 0; Bacteria - 24; Metazoa…	DCD (Development and Cell Death) domain protein	B2 protein-like
Csa17g026310	3.10964	0.0251183	8.63169	AT1G20450	20.2.99	stress.abiotic.unspecified	Symbols: LTI29, LTI45, ERD10 | ERD10 (EARLY RESPONSIVE TO DEHYDRATION 10); actin binding | chr1:7088003-7089606 REVERSE	Dehydrin family protein	dehydrin ERD10-like
Csa03g024270	2.33517	0.0314606	5.04609	AT1G20450	20.2.99	stress.abiotic.unspecified	Symbols: LTI29, LTI45, ERD10 | ERD10 (EARLY RESPONSIVE TO DEHYDRATION 10); actin binding | chr1:7088003-7089606 REVERSE	Dehydrin family protein	Dehydrin family protein
Csa05g084610	1.8268	0.0529425	3.54749	AT1G68300	20.2.99	stress.abiotic.unspecified	universal stress protein (USP) family protein | chr1:25598331-25599357 REVERSE	Adenine nucleotide alpha hydrolases-like superfamily protein	universal stress protein A-like protein
Csa07g047700	2.33495	0.0315643	5.04534	AT1G76180	20.2.99	stress.abiotic.unspecified	Symbols: ERD14 | ERD14 (EARLY RESPONSE TO DEHYDRATION 14); calcium ion binding | chr1:28586773-28587877 REVERSE	Dehydrin family protein	dehydrin ERD14-like
Csa09g010000	2.50986	0.0494285	5.69564	AT3G26460	20.2.99	stress.abiotic.unspecified	major latex protein-related / MLP-related | chr3:9683873-9684657 REVERSE	Polyketide cyclase/dehydrase and lipid transport superfamily protein	MLP-like protein 328
Csa12g001260	4.15099	0.0384442	17.7652	AT4G38410	20.2.99	stress.abiotic.unspecified	dehydrin, putative | chr4:17980940-17981719 FORWARD	Dehydrin family protein	dehydrin Xero 2-like
Csa13g020160	5.3512	0.0251986	40.82	AT5G17390	20.2.99	stress.abiotic.unspecified	universal stress protein (USP) family protein | chr5:5727640-5728688 FORWARD	Adenine nucleotide alpha hydrolases-like superfamily protein	Adenine nucleotide alpha hydrolases-like superfamily protein
Csa08g029660	4.09326	0.0343388	17.0684	AT5G28010	20.2.99	stress.abiotic.unspecified	Bet v I allergen family protein | chr5:10024813-10025382 FORWARD	Polyketide cyclase/dehydrase and lipid transport superfamily protein	MLP-like protein 31
Csa14g017590	2.27664	0.0348887	4.84549	AT1G14530	20.1	stress.biotic	Symbols: THH1 | THH1 (TOM THREE HOMOLOG 1); virion binding | chr1:4970858-4973726 REVERSE	tobamo virus multiplication protein 3	tobamovirus multiplication protein 3
Csa09g079620	2.83529	0.0319168	7.13687	AT1G75030	20.1	stress.biotic	Symbols: ATLP-3 | ATLP-3 | chr1:28174378-28175383 FORWARD	pathogenesis-related gene 5	pathogenesis-related protein 5-like	EC:3.2.1.14	Chitinase
Csa16g038950	2.73923	0.0263551	6.67714	AT1G75040	20.1	stress.biotic	Symbols: PR5, PR-5 | PR5 (PATHOGENESIS-RELATED GENE 5) | chr1:28177703-28178940 FORWARD	pathogenesis-related gene 5	pathogenesis-related protein 5-like	EC:3.2.1.14	Chitinase
Csa07g047380	2.66644	0.0346305	6.3486	AT1G75830	20.1	stress.biotic	Symbols: LCR67, PDF1.1 | LCR67 | chr1:28472357-28472891 FORWARD	plant defensin 1.2C	defensin-like protein 1
Csa19g046310	4.21615	0.0234691	18.5861	AT2G15130	20.1	stress.biotic	plant basic secretory protein (BSP) family protein | chr2:6564945-6566004 FORWARD	Plant basic secretory protein (BSP) family protein	Plant basic secretory protein (BSP) family protein
Csa05g006820	5.75944	0.0234691	54.1705	AT2G43570	20.1	stress.biotic	chitinase, putative | chr2:18076224-18077463 REVERSE	chitinase	endochitinase CHI-like	EC:3.2.1.14	Chitinase
Csa06g049840	4.72722	0.0234691	26.4872	AT2G43570	20.1	stress.biotic	chitinase, putative | chr2:18076224-18077463 REVERSE	chitinase	endochitinase CHI-like	EC:3.2.1.14	Chitinase
Csa05g006800	3.58082	0.0362749	11.9656	AT2G43580	20.1	stress.biotic	chitinase, putative | chr2:18078649-18080028 REVERSE	Chitinase family protein	endochitinase At2g43590-like	EC:3.2.1.14	Chitinase
Csa15g002530	6.5818	0.0234691	95.7899	AT3G02840	20.1	stress.biotic	immediate-early fungal elicitor family protein | chr3:618409-619686 FORWARD	ARM repeat superfamily protein	U-box domain-containing protein 21-like
Csa19g004950	4.98774	0.0277167	31.7291	AT3G02840	20.1	stress.biotic	immediate-early fungal elicitor family protein | chr3:618409-619686 FORWARD	ARM repeat superfamily protein	U-box domain-containing protein 21-like
Csa01g002450	3.39775	0.0451303	10.5396	AT3G02840	20.1	stress.biotic	immediate-early fungal elicitor family protein | chr3:618409-619686 FORWARD	ARM repeat superfamily protein	U-box domain-containing protein 21-like
Csa01g003170	7.87926	0.0234691	235.448	AT3G03480	20.1	stress.biotic	Symbols: CHAT | CHAT (acetyl CoA:(Z)-3-hexen-1-ol acetyltransferase); acetyl CoA:(Z)-3-hexen-1-ol acetyltransferase | chr3:828296-829896 REVERSE	acetyl CoA:(Z)-3-hexen-1-ol acetyltransferase	(Z)-3-hexen-1-ol acetyltransferase-like	EC:2.3.1.195	(Z)-3-hexen-1-ol acetyltransferase
Csa01g013580	3.0913	0.0487125	8.52266	AT3G12500	20.1	stress.biotic	Symbols: ATHCHIB, PR3, PR-3, CHI-B, B-CHI | ATHCHIB (ARABIDOPSIS THALIANA BASIC CHITINASE); chitinase | chr3:3962382-3963964 REVERSE	basic chitinase	basic endochitinase	EC:3.2.1.14	Chitinase
Csa04g018230	6.61103	0.0234691	97.7503	AT3G28940	20.1	stress.biotic	avirulence-responsive protein, putative / avirulence induced gene (AIG) protein, putative | chr3:10968100-10969387 REVERSE	AIG2-like (avirulence induced gene) family protein	protein AIG2-like
Csa10g023430	2.77537	0.0267901	6.84652	AT4G19760	20.1	stress.biotic	catalytic/ cation binding / chitinase/ hydrolase, hydrolyzing O-glycosyl compounds | chr4:10750381-10752028 FORWARD	Glycosyl hydrolase family protein with chitinase insertion domain	chitotriosidase-1-like	EC:3.2.1.14	Chitinase
Csa11g026520	2.68206	0.0350612	6.4177	AT4G19810	20.1	stress.biotic	glycosyl hydrolase family 18 protein | chr4:10763934-10765753 REVERSE	Glycosyl hydrolase family protein with chitinase insertion domain	chitotriosidase-1-like	EC:3.2.1.14	Chitinase
Csa11g021280	1.72649	0.0516598	3.30922	AT4G23630	20.1	stress.biotic	Symbols: BTI1 | BTI1 (VIRB2-INTERACTING PROTEIN 1) | chr4:12317059-12319937 FORWARD	VIRB2-interacting protein 1	reticulon-like protein B1
Csa11g001970	2.58426	0.0322124	5.99708	AT4G39030	20.1	stress.biotic	Symbols: EDS5, SID1 | EDS5 (ENHANCED DISEASE SUSCEPTIBILITY 5); antiporter/ multidrug efflux pump/ transporter | chr4:18185667-18189224 FORWARD	MATE efflux family protein	protein DETOXIFICATION 47, chloroplastic
Csa10g001780	2.5041	0.0466023	5.67297	AT4G39030	20.1	stress.biotic	Symbols: EDS5, SID1 | EDS5 (ENHANCED DISEASE SUSCEPTIBILITY 5); antiporter/ multidrug efflux pump/ transporter | chr4:18185667-18189224 FORWARD	MATE efflux family protein	protein DETOXIFICATION 47, chloroplastic
Csa08g008030	2.12593	0.0361167	4.36484	AT5G15870	20.1	stress.biotic	glycosyl hydrolase family 81 protein | chr5:5182641-5184878 REVERSE	glycosyl hydrolase family 81 protein	probable endo-1,3(4)-beta-glucanase ARB_01444	EC:3.2.1.6	Endo-1,3(4)-beta-glucanase
Csa20g023410	2.11942	0.0407305	4.34519	AT5G15870	20.1	stress.biotic	glycosyl hydrolase family 81 protein | chr5:5182641-5184878 REVERSE	glycosyl hydrolase family 81 protein	probable endo-1,3(4)-beta-glucanase ARB_01444	EC:3.2.1.6	Endo-1,3(4)-beta-glucanase
Csa13g018690	1.84325	0.0472468	3.58817	AT5G15870	20.1	stress.biotic	glycosyl hydrolase family 81 protein | chr5:5182641-5184878 REVERSE	glycosyl hydrolase family 81 protein	probable endo-1,3(4)-beta-glucanase ARB_01444	EC:3.2.1.6	Endo-1,3(4)-beta-glucanase
Csa19g008130	3.47667	0.0289169	11.1323	AT3G05660	20.1.4	stress.biotic.kinases	Symbols: AtRLP33 | AtRLP33 (Receptor Like Protein 33); kinase/ protein binding | chr3:1648843-1652001 REVERSE	receptor like protein 33	receptor-like protein 12
Csa01g006540	2.67394	0.026559	6.38172	AT3G05660	20.1.4	stress.biotic.kinases	Symbols: AtRLP33 | AtRLP33 (Receptor Like Protein 33); kinase/ protein binding | chr3:1648843-1652001 REVERSE	receptor like protein 32	receptor-like protein 12
Csa07g017380	2.36286	0.0337141	5.1439	AT1G59124	20.1.7	stress.biotic.PR-proteins	disease resistance protein (CC-NBS-LRR class), putative / PRM1 homolog, putative | chr1:21816443-21820572 FORWARD	Disease resistance protein (CC-NBS-LRR class) family	probable disease resistance protein At1g59620
Csa16g008730	6.852	0.0245685	115.52	AT2G32660	20.1.7	stress.biotic.PR-proteins	Symbols: AtRLP22 | AtRLP22 (Receptor Like Protein 22); kinase/ protein binding | chr2:13853758-13856112 REVERSE	receptor like protein 22	receptor-like protein 12
Csa11g060080	6.79291	0.0234691	110.884	AT5G41550	20.1.7	stress.biotic.PR-proteins	disease resistance protein (TIR-NBS-LRR class), putative | chr5:16617232-16620785 REVERSE	Disease resistance protein (TIR-NBS-LRR class) family	Disease resistance protein (TIR-NBS-LRR class) family
Csa17g023640	3.84676	0.0436629	14.3877	AT1G17860	20.1.7.6.1	stress.biotic.PR-proteins.proteinase inhibitors.trypsin inhibitor	trypsin and protease inhibitor family protein / Kunitz family protein | chr1:6149301-6150038 FORWARD	Kunitz family trypsin and protease inhibitor protein	miraculin-like
Csa09g053420	3.53452	0.0474984	11.5876	AT3G50470	20.1.2	stress.biotic.receptors	Symbols: HR3, MLA10 | HR3 (HOMOLOG OF RPW8 3) | chr3:18729054-18730269 FORWARD	homolog of RPW8 3	HRa
Csa11g032780	3.71687	0.0460228	13.1489	AT4G16890	20.1.2	stress.biotic.receptors	Symbols: SNC1, BAL | SNC1 (SUPPRESSOR OF NPR1-1, CONSTITUTIVE 1); nucleotide binding | chr4:9500506-9505455 REVERSE	Disease resistance protein (TIR-NBS-LRR class) family	Disease resistance protein (TIR-NBS-LRR class) family
Csa15g018330	1.86296	0.0414375	3.63754	AT3G14050	20.1.5	stress.biotic.regulation of transcription	Symbols: RSH2, AT-RSH2, ATRSH2 | RSH2 (RELA-SPOT HOMOLOG 2); GTP diphosphokinase | chr3:4650757-4653914 REVERSE	RELA/SPOT homolog 2	probable GTP diphosphokinase RSH3, chloroplastic	EC:2.7.6.5	GTP diphosphokinase
Csa02g042790	4.46117	0.0329738	22.0265	AT5G51060	20.1.1	stress.biotic.respiratory burst	Symbols: RHD2, ATRBOHC, RBOHC | RHD2 (ROOT HAIR DEFECTIVE 2); NAD(P)H oxidase | chr5:20757284-20762431 REVERSE	NADPH/respiratory burst oxidase protein D	respiratory burst oxidase homolog protein C	EC:1.6.3.1;EC:1.11.1.7	NAD(P)H oxidase (H(2)O(2)-forming);Peroxidase
Csa11g082510	3.39678	0.0519445	10.5325	AT5G51060	20.1.1	stress.biotic.respiratory burst	Symbols: RHD2, ATRBOHC, RBOHC | RHD2 (ROOT HAIR DEFECTIVE 2); NAD(P)H oxidase | chr5:20757284-20762431 REVERSE	NADPH/respiratory burst oxidase protein D	respiratory burst oxidase homolog protein C	EC:1.6.3.1;EC:1.11.1.7	NAD(P)H oxidase (H(2)O(2)-forming);Peroxidase
Csa18g038620	6.11948	0.0237467	69.5259	AT5G64905	20.1.3	stress.biotic.signalling	Symbols: PROPEP3 | PROPEP3 (Elicitor peptide 3 precursor) | chr5:25939574-25940059 FORWARD	Putative Protein	elicitor peptide 3-like
Csa04g053160	4.39948	0.023772	21.1046	AT2G39200	20.1.3.1	stress.biotic.signalling.MLO-like	Symbols: MLO12, ATMLO12 | MLO12 (MILDEW RESISTANCE LOCUS O 12); calmodulin binding | chr2:16356148-16359813 REVERSE	Seven transmembrane MLO family protein	MLO-like protein 12
Csa05g014110	3.70789	0.0256393	13.0673	AT2G39200	20.1.3.1	stress.biotic.signalling.MLO-like	Symbols: MLO12, ATMLO12 | MLO12 (MILDEW RESISTANCE LOCUS O 12); calmodulin binding | chr2:16356148-16359813 REVERSE	Seven transmembrane MLO family protein	MLO-like protein 12
Csa06g043130	3.31909	0.0356965	9.98032	AT2G39200	20.1.3.1	stress.biotic.signalling.MLO-like	Symbols: MLO12, ATMLO12 | MLO12 (MILDEW RESISTANCE LOCUS O 12); calmodulin binding | chr2:16356148-16359813 REVERSE	Seven transmembrane MLO family protein	MLO-like protein 12
Csa15g026710	2.63681	0.029748	6.21954	AT3G19010	21.2	redox.ascorbate and glutathione	oxidoreductase, 2OG-Fe(II) oxygenase family protein | chr3:6556197-6557938 REVERSE	2-oxoglutarate (2OG) and Fe(II)-dependent oxygenase superfamily protein	flavonol synthase/flavanone 3-hydroxylase-like
Csa11g002960	4.80127	0.0234691	27.8821	AT4G39830	21.2.1	redox.ascorbate and glutathione.ascorbate	L-ascorbate oxidase, putative | chr4:18478929-18481343 FORWARD	Cupredoxin superfamily protein	L-ascorbate oxidase	EC:1.10.3;EC:1.10.3.3	Acting on diphenols and related substances as donors;L-ascorbate oxidase
Csa10g002510	4.63204	0.02826	24.796	AT4G39830	21.2.1	redox.ascorbate and glutathione.ascorbate	L-ascorbate oxidase, putative | chr4:18478929-18481343 FORWARD	Cupredoxin superfamily protein	Cupredoxin superfamily protein	EC:1.10.3;EC:1.10.3.3	Acting on diphenols and related substances as donors;L-ascorbate oxidase
Csa12g002760	3.12576	0.031873	8.72863	AT4G39830	21.2.1	redox.ascorbate and glutathione.ascorbate	L-ascorbate oxidase, putative | chr4:18478929-18481343 FORWARD	Cupredoxin superfamily protein	L-ascorbate oxidase	EC:1.10.3;EC:1.10.3.3	Acting on diphenols and related substances as donors;L-ascorbate oxidase
Csa12g014170	2.82686	0.0258285	7.09527	AT4G31870	21.2.2	redox.ascorbate and glutathione.glutathione	Symbols: ATGPX7 | ATGPX7 (glutathione peroxidase 7); glutathione peroxidase | chr4:15410205-15411617 FORWARD	glutathione peroxidase 7	putative glutathione peroxidase 7, chloroplastic	EC:1.11.1.9;EC:1.11.1.12;EC:1.11.1.7	Glutathione peroxidase;Phospholipid-hydroperoxide glutathione peroxidase;Peroxidase
Csa04g042760	6.61277	0.0234691	97.8681	AT3G56350	21.6	redox.dismutases and catalases	superoxide dismutase (Mn), putative / manganese superoxide dismutase, putative | chr3:20893946-20895625 REVERSE	Iron/manganese superoxide dismutase family protein	superoxide dismutase [Mn] 2, mitochondrial	EC:1.15.1.1	Superoxide dismutase
Csa09g068650	5.089	0.0280518	34.0362	AT3G56350	21.6	redox.dismutases and catalases	superoxide dismutase (Mn), putative / manganese superoxide dismutase, putative | chr3:20893946-20895625 REVERSE	Iron/manganese superoxide dismutase family protein	superoxide dismutase [Mn] 2, mitochondrial	EC:1.15.1.1	Superoxide dismutase
Csa12g028130	3.62473	0.0239776	12.3354	AT4G25100	21.6	redox.dismutases and catalases	Symbols: FSD1 | FSD1 (FE SUPEROXIDE DISMUTASE 1); copper ion binding / superoxide dismutase | chr4:12884300-12886695 REVERSE	Fe superoxide dismutase 1	Fe superoxide dismutase 1	EC:1.15.1.1	Superoxide dismutase
Csa10g007080	3.62104	0.0239067	12.3039	AT4G35090	21.6	redox.dismutases and catalases	Symbols: CAT2 | CAT2 (CATALASE 2); catalase | chr4:16700596-16703325 REVERSE	catalase 2	catalase 2	EC:1.11.1.7;EC:1.11.1.6	Peroxidase;Catalase
Csa12g008510	3.1121	0.0256393	8.64639	AT4G35090	21.6	redox.dismutases and catalases	Symbols: CAT2 | CAT2 (CATALASE 2); catalase | chr4:16700596-16703325 REVERSE	catalase 2	catalase	EC:1.11.1.7;EC:1.11.1.6	Peroxidase;Catalase
Csa11g006790	2.01389	0.041824	4.03869	AT4G35090	21.6	redox.dismutases and catalases	Symbols: CAT2 | CAT2 (CATALASE 2); catalase | chr4:16700596-16703325 REVERSE	catalase 2	catalase 2	EC:1.11.1.7;EC:1.11.1.6	Peroxidase;Catalase
Csa17g039370	4.22798	0.031042	18.7392	AT1G28480	21.4	redox.glutaredoxins	Symbols: GRX480 | GRX480; electron carrier/ protein disulfide oxidoreductase | chr1:10013474-10014073 REVERSE	Thioredoxin superfamily protein	glutaredoxin-C9-like
Csa03g031830	2.96114	0.050274	7.78742	AT1G28480	21.4	redox.glutaredoxins	Symbols: GRX480 | GRX480; electron carrier/ protein disulfide oxidoreductase | chr1:10013474-10014073 REVERSE	Thioredoxin superfamily protein	glutaredoxin-C9-like
Csa17g015590	5.08085	0.026559	33.8445	AT1G11530	21.1	redox.thioredoxin	Symbols: ATCXXS1 | ATCXXS1 (C-terminal cysteine residue is changed to a serine 1); protein disulfide isomerase | chr1:3874437-3875484 FORWARD	C-terminal cysteine residue is changed to a serine 1	thioredoxin-like protein CXXS1	EC:5.3.4.1;EC:1.8.1.9;EC:1.8.1.8	Protein disulfide-isomerase;Thioredoxin-disulfide reductase;Protein-disulfide reductase
Csa08g017800	3.28209	0.0256239	9.72765	AT5G23440	21.1	redox.thioredoxin	Symbols: FTRA1 | FTRA1 (ferredoxin/thioredoxin reductase subunit A (variable subunit) 1); catalytic/ ferredoxin reductase/ ferredoxin:thioredoxin reductase/ lipoate synthase | chr5:7903045-7903845 REVERSE	ferredoxin/thioredoxin reductase subunit A (variable subunit) 1	ferredoxin-thioredoxin reductase, variable chain	EC:2.8.1.8	Lipoyl synthase
Csa13g028030	1.94515	0.0417177	3.85077	AT5G23440	21.1	redox.thioredoxin	Symbols: FTRA1 | FTRA1 (ferredoxin/thioredoxin reductase subunit A (variable subunit) 1); catalytic/ ferredoxin reductase/ ferredoxin:thioredoxin reductase/ lipoate synthase | chr5:7903045-7903845 REVERSE	ferredoxin/thioredoxin reductase subunit A (variable subunit) 1	ferredoxin-thioredoxin reductase, variable chain	EC:2.8.1.8	Lipoyl synthase
Csa14g010070	2.42969	0.029748	5.38779	AT1G08570	21.1	redox.thioredoxin	Symbols: ACHT4 | ACHT4 (ATYPICAL CYS HIS RICH THIOREDOXIN 4); oxidoreductase, acting on sulfur group of donors, disulfide as acceptor | chr1:2712892-2714734 FORWARD	atypical CYS HIS rich thioredoxin 4	thioredoxin-like 1-1, chloroplastic
Csa03g012020	2.39229	0.0293978	5.24989	AT1G08570	21.1	redox.thioredoxin	Symbols: ACHT4 | ACHT4 (ATYPICAL CYS HIS RICH THIOREDOXIN 4); oxidoreductase, acting on sulfur group of donors, disulfide as acceptor | chr1:2712892-2714734 FORWARD	atypical CYS HIS rich thioredoxin 4	thioredoxin-like 1-1, chloroplastic
Csa17g012030	2.11265	0.0336343	4.32485	AT1G08570	21.1	redox.thioredoxin	Symbols: ACHT4 | ACHT4 (ATYPICAL CYS HIS RICH THIOREDOXIN 4); oxidoreductase, acting on sulfur group of donors, disulfide as acceptor | chr1:2712892-2714734 FORWARD	atypical CYS HIS rich thioredoxin 4	thioredoxin-like 1-1, chloroplastic
Csa19g024960	2.89545	0.027606	7.44077	AT3G17810	23.2	nucleotide metabolism.degradation	dihydroorotate dehydrogenase family protein / dihydroorotate oxidase family protein | chr3:6094098-6096566 FORWARD	pyrimidine 1	dihydropyrimidine dehydrogenase (NADP(+)), chloroplastic	EC:3.5.2.2;EC:1.3.1.2	Dihydropyrimidinase;Dihydropyrimidine dehydrogenase (NADP(+))
Csa01g020510	2.27187	0.0337141	4.8295	AT3G17810	23.2	nucleotide metabolism.degradation	dihydroorotate dehydrogenase family protein / dihydroorotate oxidase family protein | chr3:6094098-6096566 FORWARD	pyrimidine 1	dihydropyrimidine dehydrogenase (NADP(+)), chloroplastic	EC:3.5.2.2;EC:1.3.1.2	Dihydropyrimidinase;Dihydropyrimidine dehydrogenase (NADP(+))
Csa18g002160	1.75399	0.0451303	3.3729	AT5G47650	23.3.3	nucleotide metabolism.salvage.NUDIX hydrolases	Symbols: ATNUDT2, ATNUDX2 | ATNUDT2 (ARABIDOPSIS THALIANA NUDIX HYDROLASE HOMOLOG 2); ADP-ribose diphosphatase/ NAD or NADH binding / hydrolase | chr5:19310192-19312438 REVERSE	nudix hydrolase homolog 2	nudix hydrolase homolog 2	EC:3.6.1.22;EC:3.6.1.13;EC:3.6.1.9	NAD(+) diphosphatase;ADP-ribose diphosphatase;Nucleotide diphosphatase
Csa17g084470	1.98015	0.0367017	3.94534	AT1G49660	24	Biodegradation of Xenobiotics	Symbols: AtCXE5 | AtCXE5 (Arabidopsis thaliana carboxyesterase 5); carboxylesterase | chr1:18378697-18379799 REVERSE	carboxyesterase 5	probable carboxylesterase 5	EC:3.1.1.1	Carboxylesterase
Csa20g038550	2.26565	0.0321559	4.8087	AT5G23530	24	Biodegradation of Xenobiotics	Symbols: AtCXE18 | AtCXE18 (Arabidopsis thaliana carboxyesterase 18); carboxylesterase | chr5:7932966-7934436 REVERSE	carboxyesterase 18	probable carboxylesterase 18	EC:3.1.1.1	Carboxylesterase
Csa17g015930	1.86382	0.0456958	3.63971	AT1G11840	24.2	Biodegradation of Xenobiotics.lactoylglutathione lyase	Symbols: ATGLX1 | ATGLX1 (GLYOXALASE I HOMOLOG); lactoylglutathione lyase/ metal ion binding | chr1:3995169-3997864 FORWARD	glyoxalase I homolog	glyoxalase/bleomycin resistance protein/dioxygenase superfamily protein	EC:4.4.1.5	Lactoylglutathione lyase
Csa03g019200	4.38362	0.0234691	20.8738	AT1G15380	24.2	Biodegradation of Xenobiotics.lactoylglutathione lyase	lactoylglutathione lyase family protein / glyoxalase I family protein | chr1:5290745-5292535 FORWARD	Lactoylglutathione lyase / glyoxalase I family protein	Lactoylglutathione lyase / glyoxalase I family protein
Csa17g020960	3.98732	0.0249994	15.86	AT1G15380	24.2	Biodegradation of Xenobiotics.lactoylglutathione lyase	lactoylglutathione lyase family protein / glyoxalase I family protein | chr1:5290745-5292535 FORWARD	Lactoylglutathione lyase / glyoxalase I family protein	Lactoylglutathione lyase / glyoxalase I family protein
Csa20g021320	1.98792	0.0429699	3.96663	AT5G14780	25.1	C1-metabolism.formate dehydrogenase	Symbols: FDH | FDH (FORMATE DEHYDROGENASE); NAD or NADH binding / binding / catalytic/ cofactor binding / oxidoreductase, acting on the CH-OH group of donors, NAD or NADP as acceptor | chr5:4776943-4779494 FORWARD	formate dehydrogenase	formate dehydrogenase	EC:1.2.1.2	Acting on the aldehyde or oxo group of donors
Csa05g091880	1.90365	0.0529425	3.74158	AT3G60130	26.3	misc.gluco-, galacto- and mannosidases	Transcript	beta glucosidase 16	beta-glucosidase 16-like isoform X1	EC:3.2.1.21	Beta-glucosidase
Csa15g030750	1.87803	0.0420957	3.67572	AT3G20500	26.13	misc.acid and other phosphatases	Symbols: ATPAP18, PAP18 | PAP18 (PURPLE ACID PHOSPHATASE 18); acid phosphatase/ protein serine/threonine phosphatase | chr3:7157906-7160417 FORWARD	purple acid phosphatase 18	purple acid phosphatase 18	EC:3.1.3.41;EC:3.1.3.2	4-nitrophenylphosphatase;Acid phosphatase
Csa19g028410	1.77932	0.0463127	3.43265	AT3G20500	26.13	misc.acid and other phosphatases	Symbols: ATPAP18, PAP18 | PAP18 (PURPLE ACID PHOSPHATASE 18); acid phosphatase/ protein serine/threonine phosphatase | chr3:7157906-7160417 FORWARD	purple acid phosphatase 18	purple acid phosphatase 18	EC:3.1.3.41;EC:3.1.3.2	4-nitrophenylphosphatase;Acid phosphatase
Csa09g060010	5.8556	0.0234691	57.9043	AT3G52820	26.13	misc.acid and other phosphatases	Symbols: ATPAP22, PAP22 | PAP22 (PURPLE ACID PHOSPHATASE 22); acid phosphatase/ protein serine/threonine phosphatase | chr3:19573944-19576977 REVERSE	purple acid phosphatase 22	purple acid phosphatase 22	EC:3.1.3.41;EC:3.1.3.2	4-nitrophenylphosphatase;Acid phosphatase
Csa04g038750	4.57896	0.0234691	23.9004	AT3G52820	26.13	misc.acid and other phosphatases	Symbols: ATPAP22, PAP22 | PAP22 (PURPLE ACID PHOSPHATASE 22); acid phosphatase/ protein serine/threonine phosphatase | chr3:19573944-19576977 REVERSE	purple acid phosphatase 22	purple acid phosphatase 22	EC:3.1.3.41;EC:3.1.3.2	4-nitrophenylphosphatase;Acid phosphatase
Csa06g027210	3.4959	0.0316152	11.2816	AT3G52820	26.13	misc.acid and other phosphatases	Symbols: ATPAP22, PAP22 | PAP22 (PURPLE ACID PHOSPHATASE 22); acid phosphatase/ protein serine/threonine phosphatase | chr3:19573944-19576977 REVERSE	purple acid phosphatase 21	purple acid phosphatase 22	EC:3.1.3.41;EC:3.1.3.2	4-nitrophenylphosphatase;Acid phosphatase
Csa12g061750	2.10258	0.0388431	4.29475	AT4G13700	26.13	misc.acid and other phosphatases	Symbols: ATPAP23, PAP23 | PAP23 (PURPLE ACID PHOSPHATASE 23); acid phosphatase/ protein serine/threonine phosphatase | chr4:7957072-7958919 REVERSE	purple acid phosphatase 23	purple acid phosphatase 23 isoform X2	EC:3.1.3.41;EC:3.1.3.2	4-nitrophenylphosphatase;Acid phosphatase
Csa20g003090	1.70882	0.0544546	3.26894	AT5G03080	26.13	misc.acid and other phosphatases	phosphatidic acid phosphatase-related / PAP2-related | chr5:721867-723400 FORWARD	Phosphatidic acid phosphatase (PAP2) family protein	lipid phosphate phosphatase gamma, chloroplastic-like	EC:3.6.1.43;EC:3.1.3.4;EC:3.1.3.41;EC:1.11.1.7	Dolichyldiphosphatase;Phosphatidate phosphatase;4-nitrophenylphosphatase;Peroxidase
Csa04g012550	4.47033	0.0260521	22.1668	AT3G26840	26.5	misc.acyl transferases	esterase/lipase/thioesterase family protein | chr3:9892794-9896337 FORWARD	Esterase/lipase/thioesterase family protein	acyltransferase-like protein At3g26840, chloroplastic	EC:2.3.1.20	Diacylglycerol O-acyltransferase
Csa08g053500	2.08473	0.0500886	4.24195	AT4G01130	26.5	misc.acyl transferases	acetylesterase, putative | chr4:485833-488007 FORWARD	GDSL-like Lipase/Acylhydrolase superfamily protein	GDSL esterase/lipase At4g01130	EC:1.3.5.6	9,9'-di-cis-zeta-carotene desaturase
Csa14g027640	2.88251	0.0287106	7.37431	AT1G22440	26.11.1	misc.alcohol dehydrogenases	alcohol dehydrogenase, putative | chr1:7922428-7924944 FORWARD	Zinc-binding alcohol dehydrogenase family protein	alcohol dehydrogenase-like 2	EC:1.1.1.1	Alcohol dehydrogenase
Csa09g099580	2.57458	0.0272635	5.95698	AT1G64710	26.11.1	misc.alcohol dehydrogenases	alcohol dehydrogenase, putative | chr1:24044545-24046552 FORWARD	GroES-like zinc-binding dehydrogenase family protein	alcohol dehydrogenase-like 4	EC:1.1.1.1	Alcohol dehydrogenase
Csa03g017600	2.84918	0.0297678	7.20593	AT1G13830	26.4	misc.beta 1,3 glucan hydrolases	beta-1,3-glucanase-related | chr1:4739873-4741038 REVERSE	Carbohydrate-binding X8 domain superfamily protein	PLASMODESMATA CALLOSE-BINDING PROTEIN 3-like
Csa05g041420	1.95833	0.0385496	3.88613	AT2G27500	26.4.1	misc.beta 1,3 glucan hydrolases.glucan endo-1,3-beta-glucosidase	glycosyl hydrolase family 17 protein | chr2:11752170-11754028 REVERSE	Glycosyl hydrolase superfamily protein	glucan endo-1,3-beta-glucosidase 14	EC:3.2.1.21;EC:3.2.1.39	Beta-glucosidase;Glucan endo-1,3-beta-D-glucosidase
Csa16g051520	1.80296	0.0451303	3.48935	AT2G27500	26.4.1	misc.beta 1,3 glucan hydrolases.glucan endo-1,3-beta-glucosidase	glycosyl hydrolase family 17 protein | chr2:11752170-11754028 REVERSE	Glycosyl hydrolase superfamily protein	glucan endo-1,3-beta-glucosidase 14	EC:3.2.1.21;EC:3.2.1.39	Beta-glucosidase;Glucan endo-1,3-beta-D-glucosidase
Csa15g003900	2.43414	0.0501983	5.40442	AT3G04010	26.4.1	misc.beta 1,3 glucan hydrolases.glucan endo-1,3-beta-glucosidase	glycosyl hydrolase family 17 protein | chr3:1036841-1039482 REVERSE	O-Glycosyl hydrolases family 17 protein	glucan endo-1,3-beta-glucosidase 8-like	EC:3.2.1.21;EC:3.2.1.39;EC:3.2.1.6	Beta-glucosidase;Glucan endo-1,3-beta-D-glucosidase;Endo-1,3(4)-beta-glucanase
Csa01g004800	2.28	0.0362839	4.85677	AT3G04010	26.4.1	misc.beta 1,3 glucan hydrolases.glucan endo-1,3-beta-glucosidase	glycosyl hydrolase family 17 protein | chr3:1036841-1039482 REVERSE	O-Glycosyl hydrolases family 17 protein	glucan endo-1,3-beta-glucosidase 8-like	EC:3.2.1.21;EC:3.2.1.39;EC:3.2.1.6	Beta-glucosidase;Glucan endo-1,3-beta-D-glucosidase;Endo-1,3(4)-beta-glucanase
Csa17g010400	1.76752	0.0490532	3.40469	AT1G07010	26.27	misc.calcineurin-like phosphoesterase family protein	calcineurin-like phosphoesterase family protein | chr1:2152880-2155238 FORWARD	Calcineurin-like metallo-phosphoesterase superfamily protein	shewanella-like protein phosphatase 1	EC:3.1.3.16;EC:3.1.3.41	Protein-serine/threonine phosphatase;4-nitrophenylphosphatase
Csa03g016900	5.41591	0.0234691	42.6924	AT1G13110	26.1	misc.cytochrome P450	Symbols: CYP71B7 | CYP71B7; electron carrier/ heme binding / iron ion binding / monooxygenase/ oxygen binding | chr1:4467220-4469033 FORWARD	cytochrome P450	cytochrome P450 71B28-like	EC:1.14.13	Acting on paired donors, with incorporation or reduction of molecular oxygen. The oxygen incorporated need not be derived from O(2)
Csa17g018450	5.01516	0.0313918	32.338	AT1G13110	26.1	misc.cytochrome P450	Symbols: CYP71B7 | CYP71B7; electron carrier/ heme binding / iron ion binding / monooxygenase/ oxygen binding | chr1:4467220-4469033 FORWARD	cytochrome P450	cytochrome P450 71B28-like	EC:1.14.13	Acting on paired donors, with incorporation or reduction of molecular oxygen. The oxygen incorporated need not be derived from O(2)
Csa17g057000	6.05051	0.0260521	66.2804	AT1G33720	26.1	misc.cytochrome P450	Symbols: CYP76C6 | CYP76C6; electron carrier/ heme binding / iron ion binding / monooxygenase/ oxygen binding | chr1:12220897-12224000 REVERSE	cytochrome P450	cytochrome P450 76C4-like	EC:1.14.13	Acting on paired donors, with incorporation or reduction of molecular oxygen. The oxygen incorporated need not be derived from O(2)
Csa09g077900	6.13404	0.0234691	70.2314	AT1G73340	26.1	misc.cytochrome P450	electron carrier/ heme binding / iron ion binding / monooxygenase/ oxygen binding | chr1:27573116-27575273 FORWARD	Cytochrome P450 superfamily protein	abietadienol/abietadienal oxidase-like
Csa09g088320	2.50941	0.0288539	5.69386	AT2G24180	26.1	misc.cytochrome P450	Symbols: CYP71B6 | CYP71B6 (CYTOCHROME P450 71B6); electron carrier/ heme binding / iron ion binding / monooxygenase/ oxygen binding | chr2:10281847-10283735 FORWARD	cytochrome p450 71b6	cytochrome P450 71B6	EC:1.14.13	Acting on paired donors, with incorporation or reduction of molecular oxygen. The oxygen incorporated need not be derived from O(2)
Csa16g045800	1.82403	0.0548704	3.54068	AT2G24180	26.1	misc.cytochrome P450	Symbols: CYP71B6 | CYP71B6 (CYTOCHROME P450 71B6); electron carrier/ heme binding / iron ion binding / monooxygenase/ oxygen binding | chr2:10281847-10283735 FORWARD	cytochrome p450 71b6	cytochrome P450 71B6	EC:1.14.13	Acting on paired donors, with incorporation or reduction of molecular oxygen. The oxygen incorporated need not be derived from O(2)
Csa07g012300	3.92071	0.0365074	15.1443	AT2G30750	26.1	misc.cytochrome P450	Symbols: CYP71A12 | CYP71A12 (cytochrome P450, family 71, subfamily A, polypeptide 12); electron carrier/ heme binding / iron ion binding / monooxygenase/ oxygen binding | chr2:13099336-13101413 REVERSE	cytochrome P450	cytochrome P450 71A12-like	EC:1.14.13;EC:4.99.1.6	Acting on paired donors, with incorporation or reduction of molecular oxygen. The oxygen incorporated need not be derived from O(2);Indoleacetaldoxime dehydratase
Csa05g031800	3.57395	0.0248943	11.9087	AT2G30750	26.1	misc.cytochrome P450	Symbols: CYP71A12 | CYP71A12 (cytochrome P450, family 71, subfamily A, polypeptide 12); electron carrier/ heme binding / iron ion binding / monooxygenase/ oxygen binding | chr2:13099336-13101413 REVERSE	cytochrome P450	cytochrome P450 71A12-like	EC:1.14.13;EC:4.99.1.6	Acting on paired donors, with incorporation or reduction of molecular oxygen. The oxygen incorporated need not be derived from O(2);Indoleacetaldoxime dehydratase
Csa16g013050	5.96293	0.0234691	62.3766	AT2G30770	26.1	misc.cytochrome P450	Symbols: CYP71A13 | CYP71A13 (cytochrome P450, family 71, subfamily A, polypeptide 13); indoleacetaldoxime dehydratase/ oxygen binding | chr2:13109794-13112011 REVERSE	cytochrome P450	cytochrome P450 71A12-like	EC:1.14.13;EC:4.99.1.6	Acting on paired donors, with incorporation or reduction of molecular oxygen. The oxygen incorporated need not be derived from O(2);Indoleacetaldoxime dehydratase
Csa06g051900	2.44725	0.034212	5.45374	AT2G45510	26.1	misc.cytochrome P450	Symbols: CYP704A2 | CYP704A2; electron carrier/ heme binding / iron ion binding / monooxygenase/ oxygen binding | chr2:18753074-18755172 FORWARD	cytochrome P450	cytochrome P450 704C1-like
Csa05g003700	2.50613	0.0438525	5.68092	AT2G45560	26.1	misc.cytochrome P450	Symbols: CYP76C1 | CYP76C1; electron carrier/ heme binding / iron ion binding / monooxygenase | chr2:18776052-18778510 REVERSE	cytochrome P450	cytochrome P450 76C1	EC:1.14.13	Acting on paired donors, with incorporation or reduction of molecular oxygen. The oxygen incorporated need not be derived from O(2)
Csa05g002180	5.19711	0.0234691	36.6848	AT2G46950	26.1	misc.cytochrome P450	Symbols: CYP709B2 | CYP709B2; electron carrier/ heme binding / iron ion binding / monooxygenase/ oxygen binding | chr2:19289138-19291614 REVERSE	cytochrome P450	cytochrome P450 709B2
Csa06g053480	5.93384	0.0251183	61.1315	AT2G46960	26.1	misc.cytochrome P450	Symbols: CYP709B1 | CYP709B1; electron carrier/ heme binding / iron ion binding / monooxygenase/ oxygen binding | chr2:19292049-19294260 REVERSE	cytochrome P450	cytochrome P450 709B2
Csa15g003250	4.0735	0.0234691	16.8362	AT3G03470	26.1	misc.cytochrome P450	Symbols: CYP89A9 | CYP89A9; electron carrier/ heme binding / iron ion binding / monooxygenase/ oxygen binding | chr3:824552-826437 REVERSE	cytochrome P450	cytochrome P450 89A9	EC:1.14.13	Acting on paired donors, with incorporation or reduction of molecular oxygen. The oxygen incorporated need not be derived from O(2)
Csa01g003160	3.84983	0.0234691	14.4183	AT3G03470	26.1	misc.cytochrome P450	Symbols: CYP89A9 | CYP89A9; electron carrier/ heme binding / iron ion binding / monooxygenase/ oxygen binding | chr3:824552-826437 REVERSE	cytochrome P450	cytochrome P450 89A9	EC:1.14.13	Acting on paired donors, with incorporation or reduction of molecular oxygen. The oxygen incorporated need not be derived from O(2)
Csa19g005610	3.3065	0.0276944	9.89365	AT3G03470	26.1	misc.cytochrome P450	Symbols: CYP89A9 | CYP89A9; electron carrier/ heme binding / iron ion binding / monooxygenase/ oxygen binding | chr3:824552-826437 REVERSE	cytochrome P450	cytochrome P450 89A9	EC:1.14.13	Acting on paired donors, with incorporation or reduction of molecular oxygen. The oxygen incorporated need not be derived from O(2)
Csa15g018990	1.94486	0.0420322	3.85	AT3G14630	26.1	misc.cytochrome P450	Symbols: CYP72A9 | CYP72A9; electron carrier/ heme binding / iron ion binding / monooxygenase/ oxygen binding | chr3:4917498-4919409 FORWARD	cytochrome P450	cytochrome P450 72A13-like
Csa01g017180	7.90973	0.0234691	240.474	AT3G14640	26.1	misc.cytochrome P450	Symbols: CYP72A10 | CYP72A10; electron carrier/ heme binding / iron ion binding / monooxygenase/ oxygen binding | chr3:4919856-4921787 FORWARD	cytochrome P450	cytochrome P450 72A15
Csa15g019010	4.95762	0.034082	31.0737	AT3G14650	26.1	misc.cytochrome P450	Symbols: CYP72A11 | CYP72A11; electron carrier/ heme binding / iron ion binding / monooxygenase/ oxygen binding | chr3:4922131-4924694 FORWARD	cytochrome P450	cytochrome P450 72A15
Csa01g017190	2.72697	0.0290223	6.62062	AT3G14650	26.1	misc.cytochrome P450	Symbols: CYP72A11 | CYP72A11; electron carrier/ heme binding / iron ion binding / monooxygenase/ oxygen binding | chr3:4922131-4924694 FORWARD	cytochrome P450	cytochrome P450 72A13-like
Csa19g021300	1.94221	0.042888	3.84293	AT3G14650	26.1	misc.cytochrome P450	Symbols: CYP72A11 | CYP72A11; electron carrier/ heme binding / iron ion binding / monooxygenase/ oxygen binding | chr3:4922131-4924694 FORWARD	cytochrome P450	cytochrome P450 72A15
Csa15g019020	2.30413	0.0341735	4.9387	AT3G14660	26.1	misc.cytochrome P450	Symbols: CYP72A13 | CYP72A13; electron carrier/ heme binding / iron ion binding / monooxygenase/ oxygen binding | chr3:4924777-4927434 FORWARD	cytochrome P450	cytochrome P450 72A13-like
Csa19g021310	2.06924	0.0376283	4.19665	AT3G14660	26.1	misc.cytochrome P450	Symbols: CYP72A13 | CYP72A13; electron carrier/ heme binding / iron ion binding / monooxygenase/ oxygen binding | chr3:4924777-4927434 FORWARD	cytochrome P450	cytochrome P450 72A13-like
Csa15g019030	3.32567	0.0245642	10.026	AT3G14680	26.1	misc.cytochrome P450	Symbols: CYP72A14 | CYP72A14; electron carrier/ heme binding / iron ion binding / monooxygenase/ oxygen binding | chr3:4934420-4936563 FORWARD	cytochrome P450	Cytochrome P450 72A15
Csa19g021320	2.15633	0.0430291	4.45778	AT3G14680	26.1	misc.cytochrome P450	Symbols: CYP72A14 | CYP72A14; electron carrier/ heme binding / iron ion binding / monooxygenase/ oxygen binding | chr3:4934420-4936563 FORWARD	cytochrome P450	cytochrome P450 72A15
Csa19g027880	7.60208	0.0234691	194.292	AT3G20090	26.1	misc.cytochrome P450	Symbols: CYP705A18 | CYP705A18; electron carrier/ heme binding / iron ion binding / monooxygenase/ oxygen binding | chr3:7015797-7018360 FORWARD	cytochrome P450	cytochrome P450 705A5-like	EC:1.14.21;EC:1.14.13	Acting on paired donors, with incorporation or reduction of molecular oxygen. The oxygen incorporated need not be derived from O(2);Acting on paired donors, with incorporation or reduction of molecular oxygen. The oxygen incorporated need not be derived from O(2)
Csa15g029230	6.69057	0.0234691	103.291	AT3G20100	26.1	misc.cytochrome P450	Symbols: CYP705A19 | CYP705A19; electron carrier/ heme binding / iron ion binding / monooxygenase/ oxygen binding | chr3:7018995-7020901 FORWARD	cytochrome P450	cytochrome P450 705A5-like	EC:1.14.21;EC:1.14.13	Acting on paired donors, with incorporation or reduction of molecular oxygen. The oxygen incorporated need not be derived from O(2);Acting on paired donors, with incorporation or reduction of molecular oxygen. The oxygen incorporated need not be derived from O(2)
Csa01g023160	5.54268	0.0256393	46.6136	AT3G20110	26.1	misc.cytochrome P450	Symbols: CYP705A20 | CYP705A20; electron carrier/ heme binding / iron ion binding / monooxygenase/ oxygen binding | chr3:7021332-7023279 FORWARD	cytochrome P450	cytochrome P450 like protein	EC:1.14.13	Acting on paired donors, with incorporation or reduction of molecular oxygen. The oxygen incorporated need not be derived from O(2)
Csa01g023170	4.44354	0.0234691	21.759	AT3G20120	26.1	misc.cytochrome P450	Symbols: CYP705A21 | CYP705A21; electron carrier/ heme binding / iron ion binding / monooxygenase/ oxygen binding | chr3:7023369-7025923 FORWARD	cytochrome P450	cytochrome P450 705A5-like	EC:1.14.13	Acting on paired donors, with incorporation or reduction of molecular oxygen. The oxygen incorporated need not be derived from O(2)
Csa09g009650	7.32255	0.0234691	160.069	AT3G26190	26.1	misc.cytochrome P450	Symbols: CYP71B21 | CYP71B21; electron carrier/ heme binding / iron ion binding / monooxygenase/ oxygen binding | chr3:9583465-9585109 REVERSE	cytochrome P450	cytochrome P450 71B19-like	EC:1.14.13	Acting on paired donors, with incorporation or reduction of molecular oxygen. The oxygen incorporated need not be derived from O(2)
Csa09g009660	7.16532	0.0234691	143.541	AT3G26200	26.1	misc.cytochrome P450	Symbols: CYP71B22 | CYP71B22; electron carrier/ heme binding / iron ion binding / monooxygenase/ oxygen binding | chr3:9589282-9591179 FORWARD	cytochrome P450	cytochrome P450 71B23-like	EC:1.14.13	Acting on paired donors, with incorporation or reduction of molecular oxygen. The oxygen incorporated need not be derived from O(2)
Csa06g005890	3.66457	0.0239776	12.6808	AT3G26200	26.1	misc.cytochrome P450	Symbols: CYP71B22 | CYP71B22; electron carrier/ heme binding / iron ion binding / monooxygenase/ oxygen binding | chr3:9589282-9591179 FORWARD	cytochrome P450	cytochrome P450 71B23-like	EC:1.14.13	Acting on paired donors, with incorporation or reduction of molecular oxygen. The oxygen incorporated need not be derived from O(2)
Csa06g005950	3.03719	0.0260521	8.2089	AT3G26270	26.1	misc.cytochrome P450	Symbols: CYP71B25 | CYP71B25; electron carrier/ heme binding / iron ion binding / monooxygenase/ oxygen binding | chr3:9627562-9629200 REVERSE	cytochrome P450	cytochrome P450 71B4-like	EC:1.14.13	Acting on paired donors, with incorporation or reduction of molecular oxygen. The oxygen incorporated need not be derived from O(2)
Csa06g006620	6.28656	0.0234691	78.0626	AT3G26830	26.1	misc.cytochrome P450	Symbols: PAD3, CYP71B15 | PAD3 (PHYTOALEXIN DEFICIENT 3); dihydrocamalexic acid decarboxylase/ monooxygenase/ oxygen binding | chr3:9887948-9889705 FORWARD	Cytochrome P450 superfamily protein	cytochrome P450 71B28-like	EC:1.14.13	Acting on paired donors, with incorporation or reduction of molecular oxygen. The oxygen incorporated need not be derived from O(2)
Csa06g022040	6.79537	0.0234691	111.073	AT3G48270	26.1	misc.cytochrome P450	Symbols: CYP71A26 | CYP71A26; electron carrier/ heme binding / iron ion binding / monooxygenase/ oxygen binding | chr3:17876571-17878173 FORWARD	cytochrome P450	cytochrome P450 71A26-like	EC:1.14.13	Acting on paired donors, with incorporation or reduction of molecular oxygen. The oxygen incorporated need not be derived from O(2)
Csa09g050300	5.98504	0.0239776	63.3399	AT3G48290	26.1	misc.cytochrome P450	Symbols: CYP71A24 | CYP71A24; electron carrier/ heme binding / iron ion binding / monooxygenase/ oxygen binding | chr3:17882556-17884268 FORWARD	cytochrome P450	cytochrome P450 71A25-like	EC:1.14.13	Acting on paired donors, with incorporation or reduction of molecular oxygen. The oxygen incorporated need not be derived from O(2)
Csa04g032400	2.39638	0.0406945	5.2648	AT3G48320	26.1	misc.cytochrome P450	Symbols: CYP71A21 | CYP71A21; electron carrier/ heme binding / iron ion binding / monooxygenase/ oxygen binding | chr3:17891134-17892847 FORWARD	cytochrome P450	cytochrome P450 71A26-like	EC:1.14.13	Acting on paired donors, with incorporation or reduction of molecular oxygen. The oxygen incorporated need not be derived from O(2)
Csa06g022330	4.99141	0.0245685	31.81	AT3G48520	26.1	misc.cytochrome P450	Symbols: CYP94B3 | CYP94B3; electron carrier/ heme binding / iron ion binding / monooxygenase/ oxygen binding | chr3:17974977-17976670 REVERSE	cytochrome P450	cytochrome P450 94B3
Csa04g033670	3.6476	0.032078	12.5325	AT3G48520	26.1	misc.cytochrome P450	Symbols: CYP94B3 | CYP94B3; electron carrier/ heme binding / iron ion binding / monooxygenase/ oxygen binding | chr3:17974977-17976670 REVERSE	cytochrome P450	cytochrome P450 94B3
Csa10g030920	5.57317	0.0260521	47.6093	AT4G15300	26.1	misc.cytochrome P450	Symbols: CYP702A2 | CYP702A2; electron carrier/ heme binding / iron ion binding / monooxygenase/ oxygen binding | chr4:8730723-8732748 REVERSE	cytochrome P450	cytochrome P450 708A2-like
Csa12g055520	3.60398	0.0488155	12.1592	AT4G15300	26.1	misc.cytochrome P450	Symbols: CYP702A2 | CYP702A2; electron carrier/ heme binding / iron ion binding / monooxygenase/ oxygen binding | chr4:8730723-8732748 REVERSE	cytochrome P450	cytochrome P450, family 702, subfamily A, polypeptide 6
Csa12g022940	1.68421	0.05022	3.21365	AT4G27710	26.1	misc.cytochrome P450	Symbols: CYP709B3 | CYP709B3; electron carrier/ heme binding / iron ion binding / monooxygenase/ oxygen binding | chr4:13828432-13830596 FORWARD	cytochrome P450	cytochrome P450 709B3-like
Csa11g004300	2.03689	0.0386585	4.10361	AT4G37320	26.1	misc.cytochrome P450	Symbols: CYP81D5 | CYP81D5; electron carrier/ heme binding / iron ion binding / monooxygenase/ oxygen binding | chr4:17559580-17561727 REVERSE	cytochrome P450	cytochrome P450 81D11-like	EC:1.14.13	Acting on paired donors, with incorporation or reduction of molecular oxygen. The oxygen incorporated need not be derived from O(2)
Csa10g003800	8.71241	0.0234691	419.466	AT4G37340	26.1	misc.cytochrome P450	Symbols: CYP81D3 | CYP81D3; electron carrier/ heme binding / iron ion binding / monooxygenase/ oxygen binding | chr4:17564850-17566787 REVERSE	cytochrome P450	cytochrome P450-like protein	EC:1.14.13	Acting on paired donors, with incorporation or reduction of molecular oxygen. The oxygen incorporated need not be derived from O(2)
Csa12g004000	4.3421	0.0324803	20.2817	AT4G37360	26.1	misc.cytochrome P450	Symbols: CYP81D2 | CYP81D2; electron carrier/ heme binding / iron ion binding / monooxygenase/ oxygen binding | chr4:17567124-17568858 REVERSE	cytochrome P450	cytochrome P450-like protein	EC:1.14.13	Acting on paired donors, with incorporation or reduction of molecular oxygen. The oxygen incorporated need not be derived from O(2)
Csa11g004250	4.68034	0.0234691	25.6403	AT4G37370	26.1	misc.cytochrome P450	Symbols: CYP81D8 | CYP81D8; electron carrier/ heme binding / iron ion binding / monooxygenase/ oxygen binding | chr4:17569828-17571704 REVERSE	cytochrome P450	cytochrome P450 81D11-like	EC:1.14.13	Acting on paired donors, with incorporation or reduction of molecular oxygen. The oxygen incorporated need not be derived from O(2)
Csa13g030720	6.27995	0.0234691	77.7056	AT5G24910	26.1	misc.cytochrome P450	Symbols: CYP714A1 | CYP714A1; electron carrier/ heme binding / iron ion binding / monooxygenase/ oxygen binding | chr5:8567581-8570358 REVERSE	cytochrome P450	cytochrome P450 714A1
Csa13g031020	3.40337	0.0308806	10.5807	AT5G25180	26.1	misc.cytochrome P450	Symbols: CYP71B14 | CYP71B14; electron carrier/ heme binding / iron ion binding / monooxygenase/ oxygen binding | chr5:8694630-8697108 REVERSE	ytochrome p450	cytochrome P450 71B12-like	EC:1.14.13	Acting on paired donors, with incorporation or reduction of molecular oxygen. The oxygen incorporated need not be derived from O(2)
Csa18g030250	2.73776	0.0308499	6.67034	AT5G57260	26.1	misc.cytochrome P450	Symbols: CYP71B10 | CYP71B10; electron carrier/ heme binding / iron ion binding / monooxygenase/ oxygen binding | chr5:23198637-23200318 REVERSE	cytochrome P450	cytochrome P450 71B10	EC:1.14.13	Acting on paired donors, with incorporation or reduction of molecular oxygen. The oxygen incorporated need not be derived from O(2)
Csa18g036980	4.91708	0.0234691	30.2127	AT5G63450	26.1	misc.cytochrome P450	Symbols: CYP94B1 | CYP94B1; electron carrier/ heme binding / iron ion binding / monooxygenase/ oxygen binding | chr5:25408895-25410573 REVERSE	cytochrome P450	cytochrome P450 94B1-like
Csa11g100390	4.53832	0.0234691	23.2365	AT5G63450	26.1	misc.cytochrome P450	Symbols: CYP94B1 | CYP94B1; electron carrier/ heme binding / iron ion binding / monooxygenase/ oxygen binding | chr5:25408895-25410573 REVERSE	cytochrome P450	cytochrome P450 94B1
Csa18g040140	1.76819	0.0547635	3.40626	AT5G67310	26.1	misc.cytochrome P450	Symbols: CYP81G1 | CYP81G1; electron carrier/ heme binding / iron ion binding / monooxygenase/ oxygen binding | chr5:26855216-26856941 REVERSE	cytochrome P450	cytochrome P450 81D1-like	EC:1.14.13	Acting on paired donors, with incorporation or reduction of molecular oxygen. The oxygen incorporated need not be derived from O(2)
Csa16g009450	8.3415	0.0234691	324.371	AT2G32020	26.24	misc.GCN5-related N-acetyltransferase	GCN5-related N-acetyltransferase (GNAT) family protein | chr2:13631062-13631768 REVERSE	Acyl-CoA N-acyltransferases (NAT) superfamily protein	uncharacterized N-acetyltransferase p20-like
Csa07g010700	6.69704	0.0234691	103.755	AT2G32020	26.24	misc.GCN5-related N-acetyltransferase	GCN5-related N-acetyltransferase (GNAT) family protein | chr2:13631062-13631768 REVERSE	Acyl-CoA N-acyltransferases (NAT) superfamily protein	uncharacterized N-acetyltransferase p20-like
Csa07g010690	6.72959	0.0234691	106.123	AT2G32030	26.24	misc.GCN5-related N-acetyltransferase	GCN5-related N-acetyltransferase (GNAT) family protein | chr2:13632468-13633335 REVERSE	Acyl-CoA N-acyltransferases (NAT) superfamily protein	uncharacterized N-acetyltransferase p20-like
Csa04g053000	4.75859	0.0349553	27.0694	AT2G39030	26.24	misc.GCN5-related N-acetyltransferase	GCN5-related N-acetyltransferase (GNAT) family protein | chr2:16298227-16299202 FORWARD	Acyl-CoA N-acyltransferases (NAT) superfamily protein	probable acetyltransferase NATA1-like
Csa09g072450	5.38766	0.031173	41.8645	AT1G71120	26.28	misc.GDSL-motif lipase	Symbols: GLIP6 | GLIP6; carboxylesterase/ lipase | chr1:26821072-26822420 REVERSE	GDSL-motif lipase/hydrolase 6	GDSL esterase/lipase 6
Csa06g022250	1.79743	0.0500886	3.47601	AT3G48460	26.28	misc.GDSL-motif lipase	GDSL-motif lipase/hydrolase family protein | chr3:17949445-17951195 FORWARD	GDSL-like Lipase/Acylhydrolase superfamily protein	GDSL esterase/lipase At3g48460-like	EC:3.1.1.6;EC:3.1.1.1	Acetylesterase;Carboxylesterase
Csa17g003810	2.65708	0.0270823	6.30754	AT1G02850	26.3	misc.gluco-, galacto- and mannosidases	Symbols: BGLU11 | BGLU11 (BETA GLUCOSIDASE 11); catalytic/ cation binding / hydrolase, hydrolyzing O-glycosyl compounds | chr1:630505-633259 FORWARD	beta glucosidase 11	beta glucosidase 11	EC:3.2.1.21	Beta-glucosidase
Csa17g034350	1.7114	0.0541362	3.27479	AT1G26560	26.3	misc.gluco-, galacto- and mannosidases	Symbols: BGLU40 | BGLU40 (BETA GLUCOSIDASE 40); catalytic/ cation binding / hydrolase, hydrolyzing O-glycosyl compounds | chr1:9178378-9181835 FORWARD	beta glucosidase 40	beta-glucosidase 40-like	EC:3.2.1.21	Beta-glucosidase
Csa06g050790	6.35411	0.0234691	81.8049	AT2G44460	26.3	misc.gluco-, galacto- and mannosidases	Symbols: BGLU28 | BGLU28 (BETA GLUCOSIDASE 28); catalytic/ cation binding / hydrolase, hydrolyzing O-glycosyl compounds | chr2:18346439-18349966 FORWARD	Putative Protein	beta-glucosidase 28-like	EC:3.2.1.21	Beta-glucosidase
Csa06g050800	4.51049	0.0264404	22.7926	AT2G44480	26.3	misc.gluco-, galacto- and mannosidases	Symbols: BGLU17 | BGLU17 (BETA GLUCOSIDASE 17); catalytic/ cation binding / hydrolase, hydrolyzing O-glycosyl compounds | chr2:18359734-18363088 FORWARD	beta glucosidase 17	beta glucosidase 17	EC:3.2.1.21	Beta-glucosidase
Csa19g012710	3.18346	0.0330236	9.08483	AT3G09260	26.3	misc.gluco-, galacto- and mannosidases	Symbols: PYK10, PSR3.1, BGLU23 | PYK10; beta-glucosidase/ copper ion binding / fucosidase/ hydrolase, hydrolyzing O-glycosyl compounds | chr3:2840477-2843781 REVERSE	Glycosyl hydrolase superfamily protein	beta-glucosidase 23	EC:3.2.1.147;EC:3.2.1.21	Thioglucosidase;Beta-glucosidase
Csa04g040510	1.76397	0.0523216	3.39632	AT3G54440	26.3	misc.gluco-, galacto- and mannosidases	glycoside hydrolase family 2 protein | chr3:20148336-20157138 REVERSE	glycoside hydrolase family 2 protein	glycoside hydrolase family 2 protein	EC:3.2.1.23	Beta-galactosidase
Csa10g001350	3.949	0.040476	15.4442	AT4G38590	26.3.2	misc.gluco-, galacto- and mannosidases.beta-galactosidase	Symbols: BGAL14 | glycosyl hydrolase family 35 protein | chr4:18036116-18040928 FORWARD	beta-galactosidase 14	beta-galactosidase 14	EC:3.2.1.23	Beta-galactosidase
Csa03g002980	5.79598	0.0234691	55.56	AT1G02930	26.9	misc.glutathione S transferases	Symbols: ATGSTF6, GST1, ERD11, ATGSTF3, GSTF6 | ATGSTF6 (GLUTATHIONE S-TRANSFERASE); copper ion binding / glutathione binding / glutathione transferase | chr1:661177-662427 REVERSE	glutathione S-transferase 6	glutathione S-transferase F6-like	EC:2.5.1.18;EC:1.11.1.7	Glutathione transferase;Peroxidase
Csa14g003040	4.74789	0.0234691	26.8694	AT1G02930	26.9	misc.glutathione S transferases	Symbols: ATGSTF6, GST1, ERD11, ATGSTF3, GSTF6 | ATGSTF6 (GLUTATHIONE S-TRANSFERASE); copper ion binding / glutathione binding / glutathione transferase | chr1:661177-662427 REVERSE	glutathione S-transferase 6	glutathione S-transferase F6-like	EC:2.5.1.18;EC:1.11.1.7	Glutathione transferase;Peroxidase
Csa17g014010	2.95022	0.0255136	7.72865	AT1G10370	26.9	misc.glutathione S transferases	Symbols: GST30, ATGSTU17, GST30B, ERD9 | ERD9 (EARLY-RESPONSIVE TO DEHYDRATION 9); glutathione transferase | chr1:3397081-3398358 REVERSE	Glutathione S-transferase family protein	glutathione S-transferase U17	EC:2.5.1.18	Glutathione transferase
Csa03g020950	4.74958	0.0234691	26.9009	AT1G17180	26.9	misc.glutathione S transferases	Symbols: ATGSTU25 | ATGSTU25 (GLUTATHIONE S-TRANSFERASE TAU 25); glutathione transferase | chr1:5872145-5873086 FORWARD	glutathione S-transferase TAU 25	glutathione S-transferase U25-like	EC:2.5.1.18;EC:1.11.1.7	Glutathione transferase;Peroxidase
Csa17g022870	4.09671	0.0251986	17.1093	AT1G17180	26.9	misc.glutathione S transferases	Symbols: ATGSTU25 | ATGSTU25 (GLUTATHIONE S-TRANSFERASE TAU 25); glutathione transferase | chr1:5872145-5873086 FORWARD	glutathione S-transferase TAU 25	glutathione S-transferase U25-like	EC:2.5.1.18;EC:1.11.1.7	Glutathione transferase;Peroxidase
Csa14g021410	3.93987	0.0234691	15.3469	AT1G17180	26.9	misc.glutathione S transferases	Symbols: ATGSTU25 | ATGSTU25 (GLUTATHIONE S-TRANSFERASE TAU 25); glutathione transferase | chr1:5872145-5873086 FORWARD	glutathione S-transferase TAU 25	glutathione S-transferase U25-like	EC:2.5.1.18;EC:1.11.1.7	Glutathione transferase;Peroxidase
Csa03g020960	3.01297	0.0305619	8.07225	AT1G17190	26.9	misc.glutathione S transferases	Symbols: ATGSTU26, GSTU26 | ATGSTU26 (ARABIDOPSIS THALIANA GLUTATHIONE S-TRANSFERASE TAU 26); glutathione transferase | chr1:5875350-5876545 FORWARD	glutathione S-transferase tau 26	glutathione S-transferase U26	EC:2.5.1.18;EC:1.11.1.7	Glutathione transferase;Peroxidase
Csa03g060980	3.40436	0.0265049	10.588	AT1G53680	26.9	misc.glutathione S transferases	Symbols: ATGSTU28 | ATGSTU28 (GLUTATHIONE S-TRANSFERASE TAU 28); glutathione transferase | chr1:20038358-20039117 FORWARD	glutathione S-transferase TAU 28	glutathione S-transferase U28	EC:2.5.1.18	Glutathione transferase
Csa16g015520	5.65993	0.0234691	50.56	AT2G29450	26.9	misc.glutathione S transferases	Symbols: ATGSTU5, ATGSTU1, AT103-1A | ATGSTU5 (ARABIDOPSIS THALIANA GLUTATHIONE S-TRANSFERASE TAU 5); glutathione binding / glutathione transferase | chr2:12624586-12625637 REVERSE	glutathione S-transferase tau 4	glutathione S-transferase U4-like	EC:2.5.1.18	Glutathione transferase
Csa16g015510	3.80915	0.0471885	14.0174	AT2G29460	26.9	misc.glutathione S transferases	Symbols: ATGSTU4, GST22 | ATGSTU4 (ARABIDOPSIS THALIANA GLUTATHIONE S-TRANSFERASE TAU 4); glutathione transferase | chr2:12626536-12627678 REVERSE	glutathione S-transferase tau 3	glutathione S-transferase U3-like	EC:2.5.1.18	Glutathione transferase
Csa05g034720	3.7756	0.0388781	13.6952	AT2G29470	26.9	misc.glutathione S transferases	Symbols: ATGSTU3, GST21 | ATGSTU3 (ARABIDOPSIS THALIANA GLUTATHIONE S-TRANSFERASE TAU 3); glutathione transferase | chr2:12628541-12629543 REVERSE	glutathione S-transferase tau 3	glutathione S-transferase U3-like	EC:2.5.1.18	Glutathione transferase
Csa05g001450	2.46361	0.0313647	5.51595	AT2G47730	26.9	misc.glutathione S transferases	Symbols: ATGSTF8, ATGSTF5, GST6, GSTF8 | ATGSTF8 (ARABIDOPSIS THALIANA GLUTATHIONE S-TRANSFERASE PHI 8); glutathione binding / glutathione transferase | chr2:19556326-19559463 FORWARD	glutathione S-transferase phi 8	glutathione S-transferase F8, chloroplastic-like	EC:2.5.1.18;EC:1.11.1.7	Glutathione transferase;Peroxidase
Csa19g012720	3.40323	0.0428565	10.5797	AT3G09270	26.9	misc.glutathione S transferases	Symbols: ATGSTU8 | ATGSTU8 (GLUTATHIONE S-TRANSFERASE TAU 8); glutathione transferase | chr3:2848289-2849289 REVERSE	glutathione S-transferase TAU 8	glutathione S-transferase U8	EC:2.5.1.18	Glutathione transferase
Csa15g010630	2.9967	0.0430192	7.98173	AT3G09270	26.9	misc.glutathione S transferases	Symbols: ATGSTU8 | ATGSTU8 (GLUTATHIONE S-TRANSFERASE TAU 8); glutathione transferase | chr3:2848289-2849289 REVERSE	glutathione S-transferase TAU 8	glutathione S-transferase U8	EC:2.5.1.18	Glutathione transferase
Csa13g054640	3.6368	0.0540284	12.439	AT4G02520	26.9	misc.glutathione S transferases	Symbols: ATGSTF2, ATPM24.1, ATPM24, GST2 | ATGSTF2 (GLUTATHIONE S-TRANSFERASE PHI 2); glutathione binding / glutathione transferase | chr4:1110452-1111660 REVERSE	glutathione S-transferase F3	glutathione S-transferase F3	EC:2.5.1.18;EC:1.11.1.7	Glutathione transferase;Peroxidase
Csa03g017310	1.85915	0.0456958	3.62793	AT1G13560	26.1	misc.misc2	Symbols: AAPT1, ATAAPT1 | AAPT1 (AMINOALCOHOLPHOSPHOTRANSFERASE 1); phosphatidyltransferase/ phosphotransferase, for other substituted phosphate groups | chr1:4638514-4642104 REVERSE	aminoalcoholphosphotransferase 1	choline/ethanolaminephosphotransferase 1	EC:2.7.8.1;EC:2.7.8.2	Ethanolaminephosphotransferase;Diacylglycerol cholinephosphotransferase
Csa10g021800	2.72223	0.0259855	6.59892	AT4G21580	26.1	misc.misc2	oxidoreductase, zinc-binding dehydrogenase family protein | chr4:11475719-11477768 FORWARD	oxidoreductase	quinone oxidoreductase PIG3	EC:1.6.5.5	NADPH:quinone reductase
Csa11g024800	2.73849	0.0260521	6.67371	AT4G21580		misc.misc2	oxidoreductase, zinc-binding dehydrogenase family protein | chr4:11475719-11477768 FORWARD	oxidoreductase	quinone oxidoreductase PIG3	EC:1.6.5.5	NADPH:quinone reductase
Csa12g036700	2.29467	0.0314744	4.9064	AT4G21580	26.1	misc.misc2	oxidoreductase, zinc-binding dehydrogenase family protein | chr4:11475719-11477768 FORWARD	oxidoreductase	quinone oxidoreductase PIG3
Csa19g022070	3.08151	0.032078	8.46501	AT3G15356	26.16	misc.myrosinases-lectin-jacalin	legume lectin family protein | chr3:5174402-5175469 REVERSE	Legume lectin family protein	lectin-like protein At3g16530
Csa14g032410	7.18666	0.0234691	145.68	AT1G26380	26.8	misc.nitrilases, *nitrile lyases, berberine bridge enzymes, reticuline oxidases, troponine reductases	FAD-binding domain-containing protein | chr1:9126737-9128528 REVERSE	FAD-binding Berberine family protein	berberine bridge enzyme-like 3
Csa03g029170	6.85544	0.0234691	115.796	AT1G26380	26.8	misc.nitrilases, *nitrile lyases, berberine bridge enzymes, reticuline oxidases, troponine reductases	FAD-binding domain-containing protein | chr1:9126737-9128528 REVERSE	FAD-binding Berberine family protein	berberine bridge enzyme-like 3
Csa17g034540	4.17789	0.0318971	18.0996	AT1G26380	26.8	misc.nitrilases, *nitrile lyases, berberine bridge enzymes, reticuline oxidases, troponine reductases	FAD-binding domain-containing protein | chr1:9126737-9128528 REVERSE	FAD-binding Berberine family protein	berberine bridge enzyme-like 3
Csa17g034490	7.75109	0.0234691	215.433	AT1G26410	26.8	misc.nitrilases, *nitrile lyases, berberine bridge enzymes, reticuline oxidases, troponine reductases	FAD-binding domain-containing protein | chr1:9138675-9140439 REVERSE	FAD-binding Berberine family protein	berberine bridge enzyme-like 7
Csa14g032370	6.15403	0.0234691	71.2112	AT1G26410	26.8	misc.nitrilases, *nitrile lyases, berberine bridge enzymes, reticuline oxidases, troponine reductases	FAD-binding domain-containing protein | chr1:9138675-9140439 REVERSE	FAD-binding Berberine family protein	berberine bridge enzyme-like 7
Csa03g029150	6.07098	0.0234691	67.2275	AT1G26410	26.8	misc.nitrilases, *nitrile lyases, berberine bridge enzymes, reticuline oxidases, troponine reductases	FAD-binding domain-containing protein | chr1:9138675-9140439 REVERSE	FAD-binding Berberine family protein	berberine bridge enzyme-like 6
Csa14g038530	7.41421	0.0234691	170.568	AT1G30730	26.8	misc.nitrilases, *nitrile lyases, berberine bridge enzymes, reticuline oxidases, troponine reductases	FAD-binding domain-containing protein | chr1:10900854-10902534 FORWARD	FAD-binding Berberine family protein	reticuline oxidase-like protein
Csa03g034000	3.93543	0.0315643	15.2997	AT1G30740	26.8	misc.nitrilases, *nitrile lyases, berberine bridge enzymes, reticuline oxidases, troponine reductases	FAD-binding domain-containing protein | chr1:10903029-10904630 FORWARD	FAD-binding Berberine family protein	reticuline oxidase-like protein
Csa17g046130	3.16402	0.0332215	8.96325	AT1G30740	26.8	misc.nitrilases, *nitrile lyases, berberine bridge enzymes, reticuline oxidases, troponine reductases	FAD-binding domain-containing protein | chr1:10903029-10904630 FORWARD	FAD-binding Berberine family protein	reticuline oxidase-like protein
Csa16g045290	2.38701	0.0321907	5.23074	AT2G23580	26.8	misc.nitrilases, *nitrile lyases, berberine bridge enzymes, reticuline oxidases, troponine reductases	Symbols: ATMES4, MES4, ABE4 | MES4 (METHYL ESTERASE 4); hydrolase/ hydrolase, acting on ester bonds / methyl salicylate esterase | chr2:10033043-10034327 REVERSE	methyl esterase 4	putative methylesterase 19	EC:3.1.1.1	Carboxylesterase
Csa09g087810	1.83303	0.0460228	3.56285	AT2G23580	26.8	misc.nitrilases, *nitrile lyases, berberine bridge enzymes, reticuline oxidases, troponine reductases	Symbols: ATMES4, MES4, ABE4 | MES4 (METHYL ESTERASE 4); hydrolase/ hydrolase, acting on ester bonds / methyl salicylate esterase | chr2:10033043-10034327 REVERSE	methyl esterase 6	putative methylesterase 19	EC:3.1.1.1	Carboxylesterase
Csa05g034980	4.23735	0.0265687	18.8612	AT2G29300	26.8	misc.nitrilases, *nitrile lyases, berberine bridge enzymes, reticuline oxidases, troponine reductases	tropinone reductase, putative / tropine dehydrogenase, putative | chr2:12588197-12589539 FORWARD	NAD(P)-binding Rossmann-fold superfamily protein	tropinone reductase homolog At2g29310-like isoform X1
Csa05g034830	2.20258	0.0339545	4.60302	AT2G29350	26.8	misc.nitrilases, *nitrile lyases, berberine bridge enzymes, reticuline oxidases, troponine reductases	Symbols: SAG13 | SAG13; alcohol dehydrogenase/ oxidoreductase | chr2:12600914-12602556 FORWARD	NAD(P)-binding Rossmann-fold superfamily protein	putative tropinone reductase	EC:1.1.1.1	Alcohol dehydrogenase
Csa06g037280	5.61301	0.0234691	48.9422	AT2G34810	26.8	misc.nitrilases, *nitrile lyases, berberine bridge enzymes, reticuline oxidases, troponine reductases	FAD-binding domain-containing protein | chr2:14685256-14687062 FORWARD	FAD-binding Berberine family protein	reticuline oxidase-like protein
Csa05g020420	3.66953	0.0249994	12.7245	AT2G34810	26.8	misc.nitrilases, *nitrile lyases, berberine bridge enzymes, reticuline oxidases, troponine reductases	FAD-binding domain-containing protein | chr2:14685256-14687062 FORWARD	FAD-binding Berberine family protein	reticuline oxidase-like protein
Csa11g025650	3.5318	0.0512774	11.5659	AT4G20860	26.8	misc.nitrilases, *nitrile lyases, berberine bridge enzymes, reticuline oxidases, troponine reductases	FAD-binding domain-containing protein | chr4:11172622-11174467 FORWARD	FAD-binding Berberine family protein	cannabidiolic acid synthase-like
Csa20g015600	4.63134	0.0265049	24.7841	AT5G10300	26.8	misc.nitrilases, *nitrile lyases, berberine bridge enzymes, reticuline oxidases, troponine reductases	Symbols: ATMES5, MES5 | MES5 (METHYL ESTERASE 5); hydrolase | chr5:3239617-3240870 FORWARD	methyl esterase 5	alpha-hydroxynitrile lyase	EC:4.1.2.10	(R)-mandelonitrile lyase
Csa03g023070	4.47994	0.0313753	22.3149	AT1G19250	26.7	misc.oxidases - copper, flavone etc.	Symbols: FMO1 | FMO1 (FLAVIN-DEPENDENT MONOOXYGENASE 1); FAD binding / NADP or NADPH binding / electron carrier/ flavin-containing monooxygenase/ monooxygenase/ oxidoreductase | chr1:6650529-6653078 REVERSE	flavin-dependent monooxygenase 1	probable flavin-containing monooxygenase 1	EC:1.14.13.8;EC:1.14.13	Flavin-containing monooxygenase;Acting on paired donors, with incorporation or reduction of molecular oxygen. The oxygen incorporated need not be derived from O(2)
Csa17g049920	9.11171	0.0234691	553.22	AT1G31690	26.7	misc.oxidases - copper, flavone etc.	amine oxidase/ copper ion binding / quinone binding | chr1:11343980-11347767 FORWARD	Copper amine oxidase family protein	primary amine oxidase-like	EC:1.4.3.21	Primary-amine oxidase
Csa07g063840	2.497	0.0363188	5.6451	AT1G62560	26.7	misc.oxidases - copper, flavone etc.	Symbols: FMO GS-OX3 | FMO GS-OX3 (FLAVIN-MONOOXYGENASE GLUCOSINOLATE S-OXYGENASE 3); 3-methylthiopropyl glucosinolate S-oxygenase/ 4-methylthiopropyl glucosinolate S-oxygenase/ 5-methylthiopropyl glucosinolate S-oxygenase/ 6-methylthiopropyl glucosinolate S-oxygenase/ 7-methyl | chr1:23159823-23162649 FORWARD	Flavin-binding monooxygenase family protein	flavin-containing monooxygenase FMO GS-OX-like 2	EC:1.14.13.8;EC:1.14.13;EC:4.6.1.2	Flavin-containing monooxygenase;Acting on paired donors, with incorporation or reduction of molecular oxygen. The oxygen incorporated need not be derived from O(2);Guanylate cyclase
Csa16g055520	1.83625	0.0484948	3.57081	AT1G62810	26.7	misc.oxidases - copper, flavone etc.	copper amine oxidase, putative | chr1:23257726-23261966 REVERSE	Copper amine oxidase family protein	primary amine oxidase-like	EC:1.4.3.21	Primary-amine oxidase
Csa10g001320	2.29581	0.0386976	4.91028	AT4G38540	26.7	misc.oxidases - copper, flavone etc.	monooxygenase, putative (MO2) | chr4:18023121-18025027 FORWARD	FAD/NAD(P)-binding oxidoreductase family protein	FAD/NAD(P)-binding oxidoreductase family protein
Csa09g078240	3.80455	0.0234691	13.9728	AT1G73680	26.14	misc.oxygenases	pathogen-responsive alpha-dioxygenase, putative | chr1:27703944-27707514 REVERSE	alpha dioxygenase	alpha-dioxygenase 2	EC:1.14.99.1;EC:1.11.1.7	Prostaglandin-endoperoxide synthase;Peroxidase
Csa07g040900	2.99929	0.0247376	7.99606	AT1G73680	26.14	misc.oxygenases	pathogen-responsive alpha-dioxygenase, putative | chr1:27703944-27707514 REVERSE	alpha dioxygenase	alpha-dioxygenase 2	EC:1.11.1.7	Peroxidase
Csa09g002730	1.79875	0.0466144	3.47919	AT2G01490	26.14	misc.oxygenases	phytanoyl-CoA dioxygenase (PhyH) family protein | chr2:221246-223418 FORWARD	phytanoyl-CoA dioxygenase (PhyH) family protein	phytanoyl-CoA dioxygenase	EC:1.14.11;EC:1.14.11.18	Acting on paired donors, with incorporation or reduction of molecular oxygen. The oxygen incorporated need not be derived from O(2);Phytanoyl-CoA dioxygenase
Csa13g041820	3.26324	0.0400441	9.60137	AT4G08770	26.12	misc.peroxidases	peroxidase, putative | chr4:5598115-5600312 REVERSE	Peroxidase superfamily protein	peroxidase 37-like	EC:1.11.1.7	Peroxidase
Csa11g009720	1.89005	0.0545554	3.70647	AT4G33420	26.12	misc.peroxidases	peroxidase, putative | chr4:16084828-16086296 FORWARD	Peroxidase superfamily protein	peroxidase 47	EC:1.11.1.7	Peroxidase
Csa11g055620	8.19971	0.0234691	294.009	AT5G39580	26.12	misc.peroxidases	peroxidase, putative | chr5:15847081-15849108 REVERSE	Peroxidase superfamily protein	peroxidase 62	EC:1.11.1.7	Peroxidase
Csa16g003940	1.91739	0.04589	3.7774	AT3G61060	26.16	misc.myrosinases-lectin-jacalin	Symbols: AtPP2-A13 | AtPP2-A13 (Arabidopsis thaliana phloem protein 2-A13); carbohydrate binding | chr3:22602910-22604578 FORWARD	phloem protein 2-A13	F-box protein PP2-A13
Csa12g023300	2.01167	0.0395848	4.03249	AT4G27520	26.19	misc.plastocyanin-like	plastocyanin-like domain-containing protein | chr4:13750440-13751905 REVERSE	early nodulin-like protein 2	early nodulin-like protein 2
Csa13g023190	1.9679	0.042888	3.91198	AT5G20230	26.19	misc.plastocyanin-like	Symbols: ATBCB, BCB | ATBCB (ARABIDOPSIS BLUE-COPPER-BINDING PROTEIN); copper ion binding / electron carrier | chr5:6826506-6827629 FORWARD	blue-copper-binding protein	blue copper protein-like
Csa07g063800	3.99832	0.0234691	15.9813	AT1G62510	26.21	misc.protease inhibitor/seed storage/lipid transfer protein (LTP) family protein	protease inhibitor/seed storage/lipid transfer protein (LTP) family protein | chr1:23136369-23137191 REVERSE	Bifunctional inhibitor/lipid-transfer protein/seed storage 2S albumin superfamily protein	14 kDa proline-rich protein DC2.15-like
Csa09g097130	3.54676	0.0256393	11.6864	AT1G62510	26.21	misc.protease inhibitor/seed storage/lipid transfer protein (LTP) family protein	protease inhibitor/seed storage/lipid transfer protein (LTP) family protein | chr1:23136369-23137191 REVERSE	Bifunctional inhibitor/lipid-transfer protein/seed storage 2S albumin superfamily protein	14 kDa proline-rich protein DC2.15-like
Csa16g055260	3.49692	0.0245318	11.2896	AT1G62510	26.21	misc.protease inhibitor/seed storage/lipid transfer protein (LTP) family protein	protease inhibitor/seed storage/lipid transfer protein (LTP) family protein | chr1:23136369-23137191 REVERSE	Bifunctional inhibitor/lipid-transfer protein/seed storage 2S albumin superfamily protein	14 kDa proline-rich protein DC2.15-like
Csa19g031820	3.89378	0.0234691	14.8643	AT3G22600	26.21	misc.protease inhibitor/seed storage/lipid transfer protein (LTP) family protein	protease inhibitor/seed storage/lipid transfer protein (LTP) family protein | chr3:8006508-8007471 REVERSE	Bifunctional inhibitor/lipid-transfer protein/seed storage 2S albumin superfamily protein	non-specific lipid-transfer protein-like protein At2g13820
Csa11g009560	2.27411	0.0316152	4.83698	AT4G33550	26.21	misc.protease inhibitor/seed storage/lipid transfer protein (LTP) family protein	lipid binding | chr4:16134440-16135056 FORWARD	Bifunctional inhibitor/lipid-transfer protein/seed storage 2S albumin superfamily protein	Bifunctional inhibitor/lipid-transfer protein/seed storage 2S albumin superfamily protein
Csa06g053680	1.95162	0.0454586	3.86809	AT2G47140	26.22	misc.short chain dehydrogenase/reductase (SDR)	short-chain dehydrogenase/reductase (SDR) family protein | chr2:19350740-19352088 REVERSE	NAD(P)-binding Rossmann-fold superfamily protein	short-chain dehydrogenase reductase 3a-like
Csa19g006210	1.76012	0.0499418	3.38726	AT3G04000	26.22	misc.short chain dehydrogenase/reductase (SDR)	short-chain dehydrogenase/reductase (SDR) family protein | chr3:1035500-1036672 FORWARD	NAD(P)-binding Rossmann-fold superfamily protein	NAD(P)-binding Rossmann-fold superfamily protein	EC:1.1.1.2	Alcohol dehydrogenase (NADP(+))
Csa14g027570	2.63376	0.0454037	6.20641	AT1G22340	26.2	misc.UDP glucosyl and glucoronyl transferases	Symbols: AtUGT85A7 | AtUGT85A7 (UDP-glucosyl transferase 85A7); UDP-glycosyltransferase/ glucuronosyltransferase/ transferase, transferring glycosyl groups | chr1:7890464-7892090 REVERSE	UDP-glucosyl transferase 85A2	UDP-glycosyltransferase 85A2	EC:2.4.1.17;EC:2.4.1.203;EC:2.4.1.215	Glucuronosyltransferase;Trans-zeatin O-beta-D-glucosyltransferase;Cis-zeatin O-beta-D-glucosyltransferase
Csa03g026240	3.18947	0.0347845	9.12273	AT1G22360	26.2	misc.UDP glucosyl and glucoronyl transferases	Symbols: AtUGT85A2 | AtUGT85A2 (UDP-glucosyl transferase 85A2); UDP-glycosyltransferase/ glucuronosyltransferase/ transferase, transferring glycosyl groups | chr1:7894858-7897591 REVERSE	UDP-glucosyl transferase 85A2	UDP-glycosyltransferase 85A2-like	EC:2.4.1.17;EC:2.4.1.203;EC:2.4.1.215	Glucuronosyltransferase;Trans-zeatin O-beta-D-glucosyltransferase;Cis-zeatin O-beta-D-glucosyltransferase
Csa09g078460	5.13491	0.0234691	35.1367	AT1G73880	26.2	misc.UDP glucosyl and glucoronyl transferases	Symbols: UGT89B1 | UGT89B1 (UDP-GLUCOSYL TRANSFERASE 89B1); UDP-glycosyltransferase/ quercetin 3-O-glucosyltransferase/ quercetin 4'-O-glucosyltransferase/ quercetin 7-O-glucosyltransferase/ transferase, transferring glycosyl groups / transferase, transferring hexosyl group | chr1:27784981-27786804 FORWARD	UDP-glucosyl transferase 89B1	UDP-glycosyltransferase 89B1	EC:2.4.1.91	Flavonol 3-O-glucosyltransferase
Csa16g037760	2.75321	0.0324162	6.74216	AT1G73880	26.2	misc.UDP glucosyl and glucoronyl transferases	Symbols: UGT89B1 | UGT89B1 (UDP-GLUCOSYL TRANSFERASE 89B1); UDP-glycosyltransferase/ quercetin 3-O-glucosyltransferase/ quercetin 4'-O-glucosyltransferase/ quercetin 7-O-glucosyltransferase/ transferase, transferring glycosyl groups / transferase, transferring hexosyl group | chr1:27784981-27786804 FORWARD	UDP-glucosyl transferase 89B1	UDP-glycosyltransferase 89B1	EC:2.4.1.91	Flavonol 3-O-glucosyltransferase
Csa07g043080	2.21834	0.0359539	4.65358	AT1G73880	26.2	misc.UDP glucosyl and glucoronyl transferases	Symbols: UGT89B1 | UGT89B1 (UDP-GLUCOSYL TRANSFERASE 89B1); UDP-glycosyltransferase/ quercetin 3-O-glucosyltransferase/ quercetin 4'-O-glucosyltransferase/ quercetin 7-O-glucosyltransferase/ transferase, transferring glycosyl groups / transferase, transferring hexosyl group | chr1:27784981-27786804 FORWARD	UDP-glucosyl transferase 89B1	UDP-glycosyltransferase 89B1	EC:2.4.1.91	Flavonol 3-O-glucosyltransferase
Csa01g035270	7.72303	0.0234691	211.282	AT2G15480	26.2	misc.UDP glucosyl and glucoronyl transferases	Symbols: UGT73B5 | UGT73B5 (UDP-glucosyl transferase 73B5); UDP-glucosyltransferase/ UDP-glycosyltransferase/ quercetin 3-O-glucosyltransferase/ transferase, transferring glycosyl groups | chr2:6758681-6760633 FORWARD	UDP-glycosyltransferase 73B4	UDP-glucosyl transferase 73B5	EC:2.4.1.91	Flavonol 3-O-glucosyltransferase
Csa19g046540	4.81082	0.0287106	28.0673	AT2G15490	26.2	misc.UDP glucosyl and glucoronyl transferases	Symbols: UGT73B4 | UGT73B4 (UDP-GLYCOSYLTRANSFERASE 73B4); UDP-glucosyltransferase/ UDP-glycosyltransferase/ quercetin 3-O-glucosyltransferase/ quercetin 7-O-glucosyltransferase/ transferase, transferring glycosyl groups | chr2:6761635-6763500 FORWARD	UDP-glucosyl transferase 73B5	UDP-glycosyltransferase 73B5	EC:2.4.1.91	Flavonol 3-O-glucosyltransferase
Csa16g014760	3.43202	0.0247376	10.793	AT2G30140	26.2	misc.UDP glucosyl and glucoronyl transferases	UDP-glucoronosyl/UDP-glucosyl transferase family protein | chr2:12872134-12873820 FORWARD	UDP-Glycosyltransferase superfamily protein	UDP-glycosyltransferase 87A2-like
Csa05g029410	1.65015	0.0509415	3.13867	AT2G31750	26.2	misc.UDP glucosyl and glucoronyl transferases	Symbols: UGT74D1 | UGT74D1 (UDP-glucosyl transferase 74D1); UDP-glycosyltransferase/ abscisic acid glucosyltransferase/ transferase, transferring glycosyl groups / transferase, transferring hexosyl groups | chr2:13497233-13500023 FORWARD	UDP-glucosyl transferase 74D1	UDP-glycosyltransferase 74D1
Csa06g039410	1.78769	0.0538786	3.45262	AT2G36770	26.2	misc.UDP glucosyl and glucoronyl transferases	UDP-glucoronosyl/UDP-glucosyl transferase family protein | chr2:15415139-15416766 REVERSE	UDP-glucosyl transferase 73C1	UDP-glycosyltransferase 73C1-like	EC:2.4.1.203;EC:2.4.1.215	Trans-zeatin O-beta-D-glucosyltransferase;Cis-zeatin O-beta-D-glucosyltransferase
Csa06g039420	7.11129	0.0234691	138.264	AT2G36780	26.2	misc.UDP glucosyl and glucoronyl transferases	UDP-glucoronosyl/UDP-glucosyl transferase family protein | chr2:15417490-15419154 REVERSE	UDP-Glycosyltransferase superfamily protein	UDP-glycosyltransferase 73C4-like	EC:2.4.1.203;EC:2.4.1.215	Trans-zeatin O-beta-D-glucosyltransferase;Cis-zeatin O-beta-D-glucosyltransferase
Csa05g006470	4.59021	0.0234691	24.0875	AT2G43840	26.2	misc.UDP glucosyl and glucoronyl transferases	Symbols: UGT74F1 | UDP-glucoronosyl/UDP-glucosyl transferase family protein | chr2:18157638-18159175 FORWARD	UDP-glycosyltransferase 74 F1	UDP-glycosyltransferase 74F1
Csa04g061660	4.35188	0.0372581	20.4195	AT2G43840	26.2	misc.UDP glucosyl and glucoronyl transferases	Symbols: UGT74F1 | UDP-glucoronosyl/UDP-glucosyl transferase family protein | chr2:18157638-18159175 FORWARD	UDP-glycosyltransferase 74 F1	UDP-glycosyltransferase 74F1
Csa19g022050	2.49527	0.0313753	5.63832	AT3G15350	26.2	misc.UDP glucosyl and glucoronyl transferases	glycosyltransferase family 14 protein / core-2/I-branching enzyme family protein | chr3:5166206-5169151 FORWARD	Core-2/I-branching beta-1	beta-glucuronosyltransferase GlcAT14A	EC:2.4.2.26	Protein xylosyltransferase
Csa01g017880	1.74031	0.0496629	3.34107	AT3G15350	26.2	misc.UDP glucosyl and glucoronyl transferases	glycosyltransferase family 14 protein / core-2/I-branching enzyme family protein | chr3:5166206-5169151 FORWARD	Core-2/I-branching beta-1	beta-glucuronosyltransferase GlcAT14A	EC:2.4.2.26	Protein xylosyltransferase
Csa19g029650	2.76495	0.0330279	6.79726	AT3G21560	26.2	misc.UDP glucosyl and glucoronyl transferases	Symbols: UGT84A2 | UGT84A2; UDP-glycosyltransferase/ sinapate 1-glucosyltransferase | chr3:7595806-7597577 FORWARD	UDP-Glycosyltransferase superfamily protein	sinapate 1-glucosyltransferase	EC:2.4.1.126;EC:2.4.1.120	Hydroxycinnamate 4-beta-glucosyltransferase;Sinapate 1-glucosyltransferase
Csa04g042200	1.79903	0.0460228	3.47987	AT3G55830	26.2	misc.UDP glucosyl and glucoronyl transferases	Symbols: EPC1 | EPC1 (ECTOPICALLY PARTING CELLS); UDP-glucosyltransferase/ transferase, transferring glycosyl groups | chr3:20714946-20717443 FORWARD	Nucleotide-diphospho-sugar transferases superfamily protein	glycosyltransferase family 64 protein C4
Csa11g035010	2.8616	0.0400441	7.26823	AT4G15480	26.2	misc.UDP glucosyl and glucoronyl transferases	Symbols: UGT84A1 | UGT84A1; UDP-glycosyltransferase/ sinapate 1-glucosyltransferase/ transferase, transferring glycosyl groups | chr4:8848801-8850516 REVERSE	UDP-Glycosyltransferase superfamily protein	UDP-glycosyltransferase 84A3-like
Csa02g017570	2.25592	0.0318788	4.77638	AT4G15480	26.2	misc.UDP glucosyl and glucoronyl transferases	Symbols: UGT84A1 | UGT84A1; UDP-glycosyltransferase/ sinapate 1-glucosyltransferase/ transferase, transferring glycosyl groups | chr4:8848801-8850516 REVERSE	UDP-Glycosyltransferase superfamily protein	indole-3-acetate beta-glucosyltransferase like protein	EC:2.4.1.126;EC:2.4.1.120	Hydroxycinnamate 4-beta-glucosyltransferase;Sinapate 1-glucosyltransferase
Csa11g035000	1.81312	0.0445786	3.51402	AT4G15490	26.2	misc.UDP glucosyl and glucoronyl transferases	Symbols: UGT84A3 | UGT84A3; UDP-glycosyltransferase/ sinapate 1-glucosyltransferase/ transferase, transferring glycosyl groups | chr4:8852698-8854545 REVERSE	UDP-Glycosyltransferase superfamily protein	indole-3-acetate beta-glucosyltransferase like protein	EC:2.4.1.126;EC:2.4.1.120	Hydroxycinnamate 4-beta-glucosyltransferase;Sinapate 1-glucosyltransferase
Csa11g034980	2.15465	0.036695	4.45262	AT4G15500	26.2	misc.UDP glucosyl and glucoronyl transferases	Symbols: UGT84A4 | UGT84A4; UDP-glycosyltransferase/ sinapate 1-glucosyltransferase/ transferase, transferring glycosyl groups / transferase, transferring hexosyl groups | chr4:8856988-8858572 REVERSE	UDP-Glycosyltransferase superfamily protein	UDP-glycosyltransferase 84A4-like	EC:2.4.1.126;EC:2.4.1.120	Hydroxycinnamate 4-beta-glucosyltransferase;Sinapate 1-glucosyltransferase
Csa11g008860	4.85125	0.0303755	28.865	AT4G34135	26.2	misc.UDP glucosyl and glucoronyl transferases	Symbols: UGT73B2 | UGT73B2 (UDP-GLUCOSYLTRANSFERASE 73B2); UDP-glucosyltransferase/ UDP-glycosyltransferase/ flavonol 3-O-glucosyltransferase/ quercetin 7-O-glucosyltransferase | chr4:16345281-16347133 REVERSE	UDP-glucosyl transferase 73B3	UDP-glucosyl transferase 73B2-like	EC:2.4.1.91	Flavonol 3-O-glucosyltransferase
Csa08g009240	3.24861	0.0267567	9.50447	AT5G17050	26.2	misc.UDP glucosyl and glucoronyl transferases	Symbols: UGT78D2 | UGT78D2 (UDP-GLUCOSYL TRANSFERASE 78D2); UDP-glycosyltransferase/ anthocyanidin 3-O-glucosyltransferase/ quercetin 3-O-glucosyltransferase/ transferase, transferring glycosyl groups | chr5:5607788-5609492 REVERSE	UDP-glucosyl transferase 78D2	UDP-glycosyltransferase 78D2-like	EC:2.4.1.91;EC:2.4.1.159;EC:2.4.1.115	Flavonol 3-O-glucosyltransferase;Flavonol-3-O-glucoside L-rhamnosyltransferase;Anthocyanidin 3-O-glucosyltransferase
Csa04g008480	3.42964	0.0245685	10.7752	AT2G02990	27.1.19	RNA.processing.ribonucleases	Symbols: RNS1, ATRNS1 | RNS1 (RIBONUCLEASE 1); endoribonuclease/ ribonuclease | chr2:873506-874811 FORWARD	ribonuclease 1	ribonuclease 1	EC:3.1.31;EC:3.1.27;EC:3.1.27.1	Acting on ester bonds;Acting on ester bonds;Ribonuclease T(2)
Csa09g005240	2.54363	0.0327793	5.83055	AT2G02990	27.1.19	RNA.processing.ribonucleases	Symbols: RNS1, ATRNS1 | RNS1 (RIBONUCLEASE 1); endoribonuclease/ ribonuclease | chr2:873506-874811 FORWARD	ribonuclease 1	ribonuclease 1	EC:3.1.31;EC:3.1.27;EC:3.1.27.1	Acting on ester bonds;Acting on ester bonds;Ribonuclease T(2)
Csa04g053930	2.43993	0.0288539	5.42614	AT2G39780	27.1.19	RNA.processing.ribonucleases	Symbols: RNS2 | RNS2 (RIBONUCLEASE 2); RNA binding / endoribonuclease/ ribonuclease T2 | chr2:16591222-16593775 FORWARD	ribonuclease 2	ribonuclease 2	EC:3.1.31;EC:3.1.27;EC:3.1.27.1	Acting on ester bonds;Acting on ester bonds;Ribonuclease T(2)
Csa05g013240	1.81551	0.0489176	3.51983	AT2G39780	27.1.19	RNA.processing.ribonucleases	Symbols: RNS2 | RNS2 (RIBONUCLEASE 2); RNA binding / endoribonuclease/ ribonuclease T2 | chr2:16591222-16593775 FORWARD	ribonuclease 2	ribonuclease 2	EC:3.1.31;EC:3.1.27;EC:3.1.27.1	Acting on ester bonds;Acting on ester bonds;Ribonuclease T(2)
Csa06g038670	5.92462	0.0265049	60.742	AT2G36080	27.3.1	RNA.regulation of transcription.ABI3/VP1-related B3-domain-containing transcription factor family	DNA-binding protein, putative | chr2:15148259-15151575 REVERSE	AP2/B3-like transcriptional factor family protein	B3 domain-containing protein At2g36080-like
Csa05g018030	4.73227	0.0267567	26.58	AT2G36080	27.3.1	RNA.regulation of transcription.ABI3/VP1-related B3-domain-containing transcription factor family	DNA-binding protein, putative | chr2:15148259-15151575 REVERSE	AP2/B3-like transcriptional factor family protein	B3 domain-containing protein At2g36080-like
Csa14g001880	3.80458	0.0280518	13.9731	AT1G01250	27.3.3	RNA.regulation of transcription.AP2/EREBP, APETALA2/Ethylene-responsive element binding protein family	AP2 domain-containing transcription factor, putative | chr1:104491-105330 REVERSE	Integrase-type DNA-binding superfamily protein	ethylene-responsive transcription factor ERF023-like
Csa14g015500	4.20076	0.0404842	18.3888	AT1G12610	27.3.3	RNA.regulation of transcription.AP2/EREBP, APETALA2/Ethylene-responsive element binding protein family	Symbols: DDF1 | DDF1 (DWARF AND DELAYED FLOWERING 1); DNA binding / sequence-specific DNA binding / transcription factor | chr1:4289944-4291017 REVERSE	Integrase-type DNA-binding superfamily protein	dehydration-responsive element-binding protein 1F-like
Csa03g016350	4.14848	0.0387166	17.7344	AT1G12610	27.3.3	RNA.regulation of transcription.AP2/EREBP, APETALA2/Ethylene-responsive element binding protein family	Symbols: DDF1 | DDF1 (DWARF AND DELAYED FLOWERING 1); DNA binding / sequence-specific DNA binding / transcription factor | chr1:4289944-4291017 REVERSE	Integrase-type DNA-binding superfamily protein	dehydration-responsive element-binding protein 1F-like
Csa03g023030	6.86224	0.0234691	116.343	AT1G19210	27.3.3	RNA.regulation of transcription.AP2/EREBP, APETALA2/Ethylene-responsive element binding protein family	AP2 domain-containing transcription factor, putative | chr1:6626822-6627530 REVERSE	Integrase-type DNA-binding superfamily protein	ethylene-responsive transcription factor ERF017-like
Csa17g029750	4.41407	0.0319573	21.3191	AT1G22810	27.3.3	RNA.regulation of transcription.AP2/EREBP, APETALA2/Ethylene-responsive element binding protein family	AP2 domain-containing transcription factor, putative | chr1:8074231-8075037 REVERSE	Integrase-type DNA-binding superfamily protein	ethylene-responsive transcription factor ERF019-like
Csa14g028010	3.51804	0.0526918	11.4561	AT1G22810	27.3.3	RNA.regulation of transcription.AP2/EREBP, APETALA2/Ethylene-responsive element binding protein family	AP2 domain-containing transcription factor, putative | chr1:8074231-8075037 REVERSE	Integrase-type DNA-binding superfamily protein	ethylene-responsive transcription factor ERF019-like
Csa17g069360	4.72293	0.0295484	26.4085	AT1G43160	27.3.3	RNA.regulation of transcription.AP2/EREBP, APETALA2/Ethylene-responsive element binding protein family	Symbols: RAP2.6 | RAP2.6 (related to AP2 6); DNA binding / transcription factor | chr1:16263813-16264818 FORWARD	related to AP2 6	ethylene-responsive transcription factor RAP2-6-like isoform X1
Csa03g058030	7.71531	0.0234691	210.154	AT1G51120	27.3.3	RNA.regulation of transcription.AP2/EREBP, APETALA2/Ethylene-responsive element binding protein family	AP2 domain-containing transcription factor, putative | chr1:18938091-18939149 FORWARD	AP2/B3 transcription factor family protein	AP2/ERF and B3 domain-containing transcription factor At1g51120-like
Csa14g059470	6.27404	0.0245685	77.3881	AT1G51120	27.3.3	RNA.regulation of transcription.AP2/EREBP, APETALA2/Ethylene-responsive element binding protein family	AP2 domain-containing transcription factor, putative | chr1:18938091-18939149 FORWARD	AP2/B3 transcription factor family protein	AP2/ERF and B3 domain-containing transcription factor At1g51120-like
Csa03g060340	6.0119	0.0234691	64.5303	AT1G53170	27.3.3	RNA.regulation of transcription.AP2/EREBP, APETALA2/Ethylene-responsive element binding protein family	Symbols: ATERF-8, ATERF8, ERF8 | ERF8; DNA binding / transcription factor/ transcription repressor | chr1:19821337-19822252 REVERSE	ethylene response factor 8	ethylene-responsive transcription factor 8-like
Csa14g063540	3.59434	0.0334304	12.0782	AT1G53170	27.3.3	RNA.regulation of transcription.AP2/EREBP, APETALA2/Ethylene-responsive element binding protein family	Symbols: ATERF-8, ATERF8, ERF8 | ERF8; DNA binding / transcription factor/ transcription repressor | chr1:19821337-19822252 REVERSE	ethylene response factor 8	ethylene-responsive transcription factor 8-like
Csa17g093440	3.31456	0.0493917	9.94905	AT1G53170	27.3.3	RNA.regulation of transcription.AP2/EREBP, APETALA2/Ethylene-responsive element binding protein family	Symbols: ATERF-8, ATERF8, ERF8 | ERF8; DNA binding / transcription factor/ transcription repressor | chr1:19821337-19822252 REVERSE	ethylene response factor 8	ethylene-responsive transcription factor 8-like
Csa09g097740	5.09291	0.0260521	34.1286	AT1G63030	27.3.3	RNA.regulation of transcription.AP2/EREBP, APETALA2/Ethylene-responsive element binding protein family	Symbols: ddf2 | ddf2 (DWARF AND DELAYED FLOWERING 2); DNA binding / transcription factor | chr1:23367407-23368410 REVERSE	Integrase-type DNA-binding superfamily protein	Integrase-type DNA-binding superfamily protein
Csa07g046360	2.35544	0.0411843	5.1175	AT1G74930	27.3.3	RNA.regulation of transcription.AP2/EREBP, APETALA2/Ethylene-responsive element binding protein family	Symbols: ORA47 | ORA47; DNA binding / transcription factor | chr1:28144132-28145049 FORWARD	Integrase-type DNA-binding superfamily protein	ethylene-responsive transcription factor ERF018-like
Csa16g039440	6.79634	0.0234691	111.148	AT1G75490	27.3.3	RNA.regulation of transcription.AP2/EREBP, APETALA2/Ethylene-responsive element binding protein family	DNA binding / transcription factor | chr1:28335502-28336706 FORWARD	Integrase-type DNA-binding superfamily protein	dehydration-responsive element-binding protein 2D-like
Csa09g080130	6.33021	0.0234691	80.4606	AT1G75490	27.3.3	RNA.regulation of transcription.AP2/EREBP, APETALA2/Ethylene-responsive element binding protein family	DNA binding / transcription factor | chr1:28335502-28336706 FORWARD	Integrase-type DNA-binding superfamily protein	dehydration-responsive element-binding protein 2D-like
Csa06g044720	2.90595	0.0457842	7.49511	AT2G40340	27.3.3	RNA.regulation of transcription.AP2/EREBP, APETALA2/Ethylene-responsive element binding protein family	AP2 domain-containing transcription factor, putative (DRE2B) | chr2:16848438-16850487 REVERSE	Integrase-type DNA-binding superfamily protein	Integrase-type DNA-binding superfamily protein
Csa04g067670	6.21735	0.0234691	74.4062	AT2G47520	27.3.3	RNA.regulation of transcription.AP2/EREBP, APETALA2/Ethylene-responsive element binding protein family	AP2 domain-containing transcription factor, putative | chr2:19502802-19503569 REVERSE	Integrase-type DNA-binding superfamily protein	ethylene-responsive transcription factor ERF071-like
Csa19g023630	2.06808	0.0362749	4.19328	AT3G16770	27.3.3	RNA.regulation of transcription.AP2/EREBP, APETALA2/Ethylene-responsive element binding protein family	Symbols: RAP2.3, ATEBP, ERF72 | ATEBP (ETHYLENE-RESPONSIVE ELEMENT BINDING PROTEIN); DNA binding / protein binding / transcription activator/ transcription factor | chr3:5705662-5707023 FORWARD	ethylene-responsive element binding protein	ethylene-responsive transcription factor RAP2-3-like
Csa12g027700	6.35411	0.0234691	81.8049	AT4G25470	27.3.3	RNA.regulation of transcription.AP2/EREBP, APETALA2/Ethylene-responsive element binding protein family	Symbols: CBF2, DREB1C, FTQ4, ATCBF2 | CBF2 (C-REPEAT/DRE BINDING FACTOR 2); DNA binding / transcription activator/ transcription factor | chr4:13015277-13016220 REVERSE	dehydration response element B1A	C-repeat binding factor 3
Csa11g015760	5.64166	0.0234691	49.9238	AT4G28140	27.3.3	RNA.regulation of transcription.AP2/EREBP, APETALA2/Ethylene-responsive element binding protein family	AP2 domain-containing transcription factor, putative | chr4:13974691-13975908 REVERSE	Integrase-type DNA-binding superfamily protein	ethylene-responsive transcription factor ERF054-like
Csa12g022440	5.62288	0.0234691	49.2784	AT4G28140	27.3.3	RNA.regulation of transcription.AP2/EREBP, APETALA2/Ethylene-responsive element binding protein family	AP2 domain-containing transcription factor, putative | chr4:13974691-13975908 REVERSE	Integrase-type DNA-binding superfamily protein	ethylene-responsive transcription factor ERF054-like
Csa10g014540	4.7836	0.0245685	27.5428	AT4G28140	27.3.3	RNA.regulation of transcription.AP2/EREBP, APETALA2/Ethylene-responsive element binding protein family	AP2 domain-containing transcription factor, putative | chr4:13974691-13975908 REVERSE	Integrase-type DNA-binding superfamily protein	ethylene-responsive transcription factor ERF054-like
Csa08g002290	2.96641	0.0332145	7.8159	AT5G11190	27.3.3	RNA.regulation of transcription.AP2/EREBP, APETALA2/Ethylene-responsive element binding protein family	Symbols: SHN3 | SHN3 (shine3); DNA binding / transcription factor | chr5:3564976-3566051 FORWARD	Integrase-type DNA-binding superfamily protein	ethylene-responsive transcription factor SHINE 2
Csa08g005210	4.755	0.0234691	27.0022	AT5G13330	27.3.3	RNA.regulation of transcription.AP2/EREBP, APETALA2/Ethylene-responsive element binding protein family	Symbols: Rap2.6L | Rap2.6L (related to AP2 6L); DNA binding / transcription factor | chr5:4272060-4274660 FORWARD	related to AP2 6l	ethylene-responsive transcription factor ERF113-like
Csa13g015940	3.63926	0.0245685	12.4602	AT5G13330	27.3.3	RNA.regulation of transcription.AP2/EREBP, APETALA2/Ethylene-responsive element binding protein family	Symbols: Rap2.6L | Rap2.6L (related to AP2 6L); DNA binding / transcription factor | chr5:4272060-4274660 FORWARD	related to AP2 6l	ethylene-responsive transcription factor ERF113-like
Csa20g018700	3.47238	0.0252137	11.0992	AT5G13330	27.3.3	RNA.regulation of transcription.AP2/EREBP, APETALA2/Ethylene-responsive element binding protein family	Symbols: Rap2.6L | Rap2.6L (related to AP2 6L); DNA binding / transcription factor | chr5:4272060-4274660 FORWARD	related to AP2 6l	ethylene-responsive transcription factor ERF113-like
Csa18g038450	3.39317	0.0264661	10.5062	AT5G64750	27.3.3	RNA.regulation of transcription.AP2/EREBP, APETALA2/Ethylene-responsive element binding protein family	Symbols: ABR1 | ABR1 (ABA REPRESSOR1); DNA binding / transcription factor | chr5:25891506-25893888 FORWARD	Integrase-type DNA-binding superfamily protein	ethylene-responsive transcription factor ABR1-like
Csa02g074000	2.66033	0.0337141	6.32176	AT5G64750	27.3.3	RNA.regulation of transcription.AP2/EREBP, APETALA2/Ethylene-responsive element binding protein family	Symbols: ABR1 | ABR1 (ABA REPRESSOR1); DNA binding / transcription factor | chr5:25891506-25893888 FORWARD	Integrase-type DNA-binding superfamily protein	ethylene-responsive transcription factor ABR1-like
Csa03g011350	6.76885	0.0234691	109.051	AT1G07900	27.3.37	RNA.regulation of transcription.AS2,Lateral Organ Boundaries Gene Family	Symbols: LBD1 | LBD1 (LOB DOMAIN-CONTAINING PROTEIN 1) | chr1:2442622-2443632 FORWARD	LOB domain-containing protein 1	LOB domain-containing protein 1-like
Csa06g036750	1.65938	0.0518732	3.1588	AT3G59060	27.3.6	RNA.regulation of transcription.bHLH,Basic Helix-Loop-Helix family	Symbols: PIL6, PIF5 | PIL6 (PHYTOCHROME INTERACTING FACTOR 3-LIKE 6); DNA binding / transcription factor | chr3:21827978-21830507 REVERSE	phytochrome interacting factor 3-like 6	phytochrome interacting factor 3-like 6
Csa18g010220	8.62328	0.0234691	394.334	AT5G43650	27.3.6	RNA.regulation of transcription.bHLH,Basic Helix-Loop-Helix family	basic helix-loop-helix (bHLH) family protein | chr5:17533193-17534796 REVERSE	basic helix-loop-helix (bHLH) DNA-binding superfamily protein	transcription factor bHLH92-like
Csa20g081050	1.8821	0.050274	3.68611	AT5G46830	27.3.6	RNA.regulation of transcription.bHLH,Basic Helix-Loop-Helix family	basic helix-loop-helix (bHLH) family protein | chr5:19002719-19004254 FORWARD	NACL-inducible gene 1	transcription factor bHLH28-like
Csa11g082280	4.17403	0.0234691	18.0513	AT5G50915	27.3.6	RNA.regulation of transcription.bHLH,Basic Helix-Loop-Helix family	basic helix-loop-helix (bHLH) family protein | chr5:20710209-20712315 REVERSE	basic helix-loop-helix (bHLH) DNA-binding superfamily protein	basic helix-loop-helix (bHLH) DNA-binding superfamily protein
Csa02g040630	3.29509	0.0251138	9.81569	AT5G50915	27.3.6	RNA.regulation of transcription.bHLH,Basic Helix-Loop-Helix family	basic helix-loop-helix (bHLH) family protein | chr5:20710209-20712315 REVERSE	basic helix-loop-helix (bHLH) DNA-binding superfamily protein	basic helix-loop-helix (bHLH) DNA-binding superfamily protein
Csa17g069280	2.2397	0.0356425	4.72298	AT1G42990	27.3.35	RNA.regulation of transcription.bZIP transcription factor family	Symbols: ATBZIP60, BZIP60 | ATBZIP60 (BASIC REGION/LEUCINE ZIPPER MOTIF 60); DNA binding / transcription factor | chr1:16135852-16137463 REVERSE	basic region/leucine zipper motif 60	bZIP transcription factor 60
Csa06g038840	4.70678	0.02948	26.1144	AT2G36270	27.3.35	RNA.regulation of transcription.bZIP transcription factor family	Symbols: ABI5, GIA1 | ABI5 (ABA INSENSITIVE 5); DNA binding / transcription activator/ transcription factor | chr2:15204764-15207528 REVERSE	Basic-leucine zipper (bZIP) transcription factor family protein	protein ABSCISIC ACID-INSENSITIVE 5-like
Csa02g073440	2.05199	0.0456958	4.14679	AT5G65210	27.3.35	RNA.regulation of transcription.bZIP transcription factor family	Symbols: TGA1 | TGA1; DNA binding / calmodulin binding / transcription factor | chr5:26058545-26061052 FORWARD	bZIP transcription factor family protein	transcription factor TGA1-like
Csa16g037740	3.15721	0.0262648	8.92102	AT1G73870	27.3.7	RNA.regulation of transcription.C2C2(Zn) CO-like, Constans-like zinc finger family	zinc finger (B-box type) family protein | chr1:27779166-27780676 FORWARD	B-box type zinc finger protein with CCT domain	zinc finger protein CONSTANS-LIKE 16-like
Csa09g078440	2.99426	0.0249994	7.96824	AT1G73870	27.3.7	RNA.regulation of transcription.C2C2(Zn) CO-like, Constans-like zinc finger family	zinc finger (B-box type) family protein | chr1:27779166-27780676 FORWARD	B-box type zinc finger protein with CCT domain	zinc finger protein CONSTANS-LIKE 16-like
Csa07g043060	2.54765	0.0265042	5.84681	AT1G73870	27.3.7	RNA.regulation of transcription.C2C2(Zn) CO-like, Constans-like zinc finger family	zinc finger (B-box type) family protein | chr1:27779166-27780676 FORWARD	B-box type zinc finger protein with CCT domain	zinc finger protein CONSTANS-LIKE 16-like
Csa01g024140	2.85429	0.0397479	7.23149	AT3G21150	27.3.7	RNA.regulation of transcription.C2C2(Zn) CO-like, Constans-like zinc finger family	zinc finger (B-box type) family protein | chr3:7412636-7413539 REVERSE	B-box 32	B-box zinc finger protein 32-like
Csa11g016900	2.04205	0.0508647	4.1183	AT4G27310	27.3.7	RNA.regulation of transcription.C2C2(Zn) CO-like, Constans-like zinc finger family	zinc finger (B-box type) family protein | chr4:13675638-13676910 FORWARD	B-box type zinc finger family protein	zinc finger protein CONSTANS-LIKE 4-like
Csa14g059960	1.98631	0.0398299	3.96222	AT1G51700	27.3.8	RNA.regulation of transcription.C2C2(Zn) DOF zinc finger family	Symbols: ADOF1 | ADOF1; DNA binding / transcription factor | chr1:19174070-19175189 FORWARD	DOF zinc finger protein 1	dof zinc finger protein DOF1.7-like
Csa17g090650	1.80182	0.0499418	3.48659	AT1G51700	27.3.8	RNA.regulation of transcription.C2C2(Zn) DOF zinc finger family	Symbols: ADOF1 | ADOF1; DNA binding / transcription factor | chr1:19174070-19175189 FORWARD	DOF zinc finger protein 1	dof zinc finger protein DOF1.7-like
Csa17g037510	3.54898	0.0249994	11.7044	AT1G27730	27.3.11	RNA.regulation of transcription.C2H2 zinc finger family	Symbols: STZ, ZAT10 | STZ (salt tolerance zinc finger); nucleic acid binding / transcription factor/ transcription repressor/ zinc ion binding | chr1:9648141-9649073 REVERSE	salt tolerance zinc finger	zinc finger protein ZAT10-like
Csa14g035300	3.34389	0.0266938	10.1534	AT1G27730	27.3.11	RNA.regulation of transcription.C2H2 zinc finger family	Symbols: STZ, ZAT10 | STZ (salt tolerance zinc finger); nucleic acid binding / transcription factor/ transcription repressor/ zinc ion binding | chr1:9648141-9649073 REVERSE	salt tolerance zinc finger	zinc finger protein ZAT10-like
Csa03g030980	2.93351	0.0328955	7.63967	AT1G27730	27.3.11	RNA.regulation of transcription.C2H2 zinc finger family	Symbols: STZ, ZAT10 | STZ (salt tolerance zinc finger); nucleic acid binding / transcription factor/ transcription repressor/ zinc ion binding | chr1:9648141-9649073 REVERSE	salt tolerance zinc finger	zinc finger protein ZAT10-like
Csa04g016350	4.78684	0.0234691	27.6047	AT3G28210	27.3.11	RNA.regulation of transcription.C2H2 zinc finger family	Symbols: PMZ | PMZ; zinc ion binding | chr3:10520509-10521532 FORWARD	zinc finger (AN1-like) family protein	zinc finger AN1 domain-containing stress-associated protein 12
Csa09g017380	4.48048	0.0245093	22.3233	AT3G28210	27.3.11	RNA.regulation of transcription.C2H2 zinc finger family	Symbols: PMZ | PMZ; zinc ion binding | chr3:10520509-10521532 FORWARD	zinc finger (AN1-like) family protein	zinc finger AN1 domain-containing stress-associated protein 12
[truncated: 1,289 more rows]

## Sheet: Root Down
Category: Genes down-regulated in roots in response to salinity stress.
[truncated: 1,146 more rows]

[truncated: 4 more sheets: Root Up, Shoot and Root Up, Shoot and Root Down, Shoot and Root Opposite]
